# Supplementary material for: Impact of treatment history on drug resistance of metastatic colorectal cancer organoids
Source: iScience. 2025 Oct 17;28(11):113801. doi: 10.1016/j.isci.2025.113801 (PMC12636388; doi:10.1016/j.isci.2025.113801)
Supplement: Table S3. Detailed drug screen setup showing concentrations and combinations for all compounds [file mmc2.xlsx]

## Sheet: Table S3
condition	Concentration	conc_condition	conc_5FU	conc_Oxaliplatin	conc_SN38	conc_Lapatinib	conc_Binimetinib	conc_Alpelisib	conc_CHEK1	conc_Navitoclax	conc_Vinorelbine	Volume (nL) DMSO normalization	Volume (nL) a+Tw normalization	Total well volume (nL)	DMSO_pct
Fluorescence
Tween													4444.72	44444.4	0
DMSO_1												404		40404	0.00999901
5-FU	10000.6	10000.6	10000.6											44444.4	0
5-FU	10000.6	10000.6	10000.6											44444.4	0
5-FU	10000.6	10000.6	10000.6											44444.4	0
Oxaliplatin	1000.02	1000.02		1000.02									521.92	44444.4	0
Oxaliplatin	1000.02	1000.02		1000.02									521.92	44444.4	0
Oxaliplatin	1000.02	1000.02		1000.02									521.92	44444.4	0
SN-38	1.9998	1.9998			1.9998							363.6		40404	0.00999901
SN-38	1.9998	1.9998			1.9998							363.6		40404	0.00999901
SN-38	1.9998	1.9998			1.9998							363.6		40404	0.00999901
Alpelisib	19.998	19.998						19.998				323.2		40404	0.00999901
Alpelisib	19.998	19.998						19.998				323.2		40404	0.00999901
Alpelisib	19.998	19.998						19.998				323.2		40404	0.00999901
Lapatinib	19.998	19.998				19.998						323.2		40404	0.00999901
Lapatinib	19.998	19.998				19.998						323.2		40404	0.00999901
Lapatinib	19.998	19.998				19.998						323.2		40404	0.00999901
Binimetinib	19.998	19.998					19.998					323.2		40404	0.00999901
Binimetinib	19.998	19.998					19.998					323.2		40404	0.00999901
Binimetinib	19.998	19.998					19.998					323.2		40404	0.00999901
Vinorelbine	0.598951	0.598951									0.598951	355.6		40404	0.00999901
Vinorelbine	0.598951	0.598951									0.598951	355.6		40404	0.00999901
Vinorelbine	0.598951	0.598951									0.598951	355.6		40404	0.00999901
Fluorescence
Tween													4444.72	44444.4	0
DMSO_1												404		40404	0.00999901
5-FU	2212.56	2212.56	2212.56										3460.8	44444.4	0
5-FU	2212.56	2212.56	2212.56										3460.8	44444.4	0
5-FU	2212.56	2212.56	2212.56										3460.8	44444.4	0
Oxaliplatin	379.736	379.736		379.736									2954.56	44444.4	0
Oxaliplatin	379.736	379.736		379.736									2954.56	44444.4	0
Oxaliplatin	379.736	379.736		379.736									2954.56	44444.4	0
SN-38	0.633601	0.633601			0.633601							391.2		40404	0.00999901
SN-38	0.633601	0.633601			0.633601							391.2		40404	0.00999901
SN-38	0.633601	0.633601			0.633601							391.2		40404	0.00999901
Alpelisib	6.13801	6.13801						6.13801				379.2		40404	0.00999901
Alpelisib	6.13801	6.13801						6.13801				379.2		40404	0.00999901
Alpelisib	6.13801	6.13801						6.13801				379.2		40404	0.00999901
Lapatinib	6.13801	6.13801				6.13801						379.2		40404	0.00999901
Lapatinib	6.13801	6.13801				6.13801						379.2		40404	0.00999901
Lapatinib	6.13801	6.13801				6.13801						379.2		40404	0.00999901
Binimetinib	6.13801	6.13801					6.13801					379.2		40404	0.00999901
Binimetinib	6.13801	6.13801					6.13801					379.2		40404	0.00999901
Binimetinib	6.13801	6.13801					6.13801					379.2		40404	0.00999901
Vinorelbine	0.2178	0.2178									0.2178	386.4		40404	0.00999901
Vinorelbine	0.2178	0.2178									0.2178	386.4		40404	0.00999901
Vinorelbine	0.2178	0.2178									0.2178	386.4		40404	0.00999901
Fluorescence
Tween													4444.72	44444.4	0
DMSO_1												404		40404	0.00999901
5-FU	490.14	490.14	490.14										4226.88	44444.4	0
5-FU	490.14	490.14	490.14										4226.88	44444.4	0
5-FU	490.14	490.14	490.14										4226.88	44444.4	0
Oxaliplatin	96.0761	96.0761		96.0761									4067.28	44444.4	0
Oxaliplatin	96.0761	96.0761		96.0761									4067.28	44444.4	0
Oxaliplatin	96.0761	96.0761		96.0761									4067.28	44444.4	0
SN-38	0.198	0.198			0.198							400		40404	0.00999901
SN-38	0.198	0.198			0.198							400		40404	0.00999901
SN-38	0.198	0.198			0.198							400		40404	0.00999901
Alpelisib	1.881	1.881						1.881				396.4		40404	0.00999901
Alpelisib	1.881	1.881						1.881				396.4		40404	0.00999901
Alpelisib	1.881	1.881						1.881				396.4		40404	0.00999901
Lapatinib	1.881	1.881				1.881						396.4		40404	0.00999901
Lapatinib	1.881	1.881				1.881						396.4		40404	0.00999901
Lapatinib	1.881	1.881				1.881						396.4		40404	0.00999901
Binimetinib	1.881	1.881					1.881					396.4		40404	0.00999901
Binimetinib	1.881	1.881					1.881					396.4		40404	0.00999901
Binimetinib	1.881	1.881					1.881					396.4		40404	0.00999901
Vinorelbine	0.0792001	0.0792001									0.0792001	397.6		40404	0.00999901
Vinorelbine	0.0792001	0.0792001									0.0792001	397.6		40404	0.00999901
Vinorelbine	0.0792001	0.0792001									0.0792001	397.6		40404	0.00999901
Fluorescence
Tween													4444.72	44444.4	0
DMSO_1												404		40404	0.00999901
5-FU	108.36	108.36	108.36										4396	44444.4	0
5-FU	108.36	108.36	108.36										4396	44444.4	0
5-FU	108.36	108.36	108.36										4396	44444.4	0
Oxaliplatin	24.4116	24.4116		24.4116									4348.96	44444.4	0
Oxaliplatin	24.4116	24.4116		24.4116									4348.96	44444.4	0
Oxaliplatin	24.4116	24.4116		24.4116									4348.96	44444.4	0
SN-38	0.0643501	0.0643501			0.0643501							402.8		40404	0.0100015
SN-38	0.0643501	0.0643501			0.0643501							402.8		40404	0.0100015
SN-38	0.0643501	0.0643501			0.0643501							402.8		40404	0.0100015
Alpelisib	0.574201	0.574201						0.574201				401.6		40404	0.00999703
Alpelisib	0.574201	0.574201						0.574201				401.6		40404	0.00999703
Alpelisib	0.574201	0.574201						0.574201				401.6		40404	0.00999703
Lapatinib	0.574201	0.574201				0.574201						401.6		40404	0.00999703
Lapatinib	0.574201	0.574201				0.574201						401.6		40404	0.00999703
Lapatinib	0.574201	0.574201				0.574201						401.6		40404	0.00999703
Binimetinib	0.574201	0.574201					0.574201					401.6		40404	0.00999703
Binimetinib	0.574201	0.574201					0.574201					401.6		40404	0.00999703
Binimetinib	0.574201	0.574201					0.574201					401.6		40404	0.00999703
Vinorelbine	0.02871	0.02871									0.02871	401.6		40404	0.00999703
Vinorelbine	0.02871	0.02871									0.02871	401.6		40404	0.00999703
Vinorelbine	0.02871	0.02871									0.02871	401.6		40404	0.00999703
Fluorescence
Tween													4444.72	44444.4	0
DMSO_1												404		40404	0.00999901
5-FU	23.9394	23.9394	23.9394										4434.64	44445.5	0
5-FU	23.9394	23.9394	23.9394										4434.64	44445.5	0
5-FU	23.9394	23.9394	23.9394										4434.64	44445.5	0
Oxaliplatin	6.13826	6.13826		6.13826									4422.88	44446.9	0
Oxaliplatin	6.13826	6.13826		6.13826									4422.88	44446.9	0
Oxaliplatin	6.13826	6.13826		6.13826									4422.88	44446.9	0
SN-38	0.02079	0.02079			0.02079							403.6		40404	0.0099995
SN-38	0.02079	0.02079			0.02079							403.6		40404	0.0099995
SN-38	0.02079	0.02079			0.02079							403.6		40404	0.0099995
Alpelisib	0.17325	0.17325						0.17325				403.2		40404	0.00999653
Alpelisib	0.17325	0.17325						0.17325				403.2		40404	0.00999653
Alpelisib	0.17325	0.17325						0.17325				403.2		40404	0.00999653
Lapatinib	0.17325	0.17325				0.17325						403.2		40404	0.00999653
Lapatinib	0.17325	0.17325				0.17325						403.2		40404	0.00999653
Lapatinib	0.17325	0.17325				0.17325						403.2		40404	0.00999653
Binimetinib	0.17325	0.17325					0.17325					403.2		40404	0.00999653
Binimetinib	0.17325	0.17325					0.17325					403.2		40404	0.00999653
Binimetinib	0.17325	0.17325					0.17325					403.2		40404	0.00999653
Vinorelbine	0.010395	0.010395									0.010395	403.2		40404	0.01
Vinorelbine	0.010395	0.010395									0.010395	403.2		40404	0.01
Vinorelbine	0.010395	0.010395									0.010395	403.2		40404	0.01
Fluorescence
Tween													4444.72	44444.4	0
DMSO_1												404		40404	0.00999901
5-FU	5.29647	5.29647	5.29647										4442.48	44444.7	0
5-FU	5.29647	5.29647	5.29647										4442.48	44444.7	0
5-FU	5.29647	5.29647	5.29647										4442.48	44444.7	0
Oxaliplatin	1.57032	1.57032		1.57032									4439.12	44445.1	0
Oxaliplatin	1.57032	1.57032		1.57032									4439.12	44445.1	0
Oxaliplatin	1.57032	1.57032		1.57032									4439.12	44445.1	0
SN-38	0.00693001	0.00693001			0.00693001							404		40404	0.0100025
SN-38	0.00693001	0.00693001			0.00693001							404		40404	0.0100025
SN-38	0.00693001	0.00693001			0.00693001							404		40404	0.0100025
Alpelisib	0.0544501	0.0544501						0.0544501				403.6		40404	0.00999455
Alpelisib	0.0544501	0.0544501						0.0544501				403.6		40404	0.00999455
Alpelisib	0.0544501	0.0544501						0.0544501				403.6		40404	0.00999455
Lapatinib	0.0544501	0.0544501				0.0544501						403.6		40404	0.00999455
Lapatinib	0.0544501	0.0544501				0.0544501						403.6		40404	0.00999455
Lapatinib	0.0544501	0.0544501				0.0544501						403.6		40404	0.00999455
Binimetinib	0.0544501	0.0544501					0.0544501					403.6		40404	0.00999455
Binimetinib	0.0544501	0.0544501					0.0544501					403.6		40404	0.00999455
Binimetinib	0.0544501	0.0544501					0.0544501					403.6		40404	0.00999455
Vinorelbine	0.0037125	0.0037125									0.0037125	403.6		40404	0.00999653
Vinorelbine	0.0037125	0.0037125									0.0037125	403.6		40404	0.00999653
Vinorelbine	0.0037125	0.0037125									0.0037125	403.6		40404	0.00999653
Fluorescence
Tween													4444.72	44444.4	0
DMSO_1												404		40404	0.00999901
5-FU	1.16325	1.16325	1.16325										4444.16	44444.5	0
5-FU	1.16325	1.16325	1.16325										4444.16	44444.5	0
5-FU	1.16325	1.16325	1.16325										4444.16	44444.5	0
Oxaliplatin	0.395387	0.395387		0.395387									4443.04	44444.6	0
Oxaliplatin	0.395387	0.395387		0.395387									4443.04	44444.6	0
Oxaliplatin	0.395387	0.395387		0.395387									4443.04	44444.6	0
SN-38	0.00198	0.00198			0.00198							404		40404	0.01
SN-38	0.00198	0.00198			0.00198							404		40404	0.01
SN-38	0.00198	0.00198			0.00198							404		40404	0.01
Alpelisib	0.01485	0.01485						0.01485				404		40404	0.0100005
Alpelisib	0.01485	0.01485						0.01485				404		40404	0.0100005
Alpelisib	0.01485	0.01485						0.01485				404		40404	0.0100005
Lapatinib	0.01485	0.01485				0.01485						404		40404	0.0100005
Lapatinib	0.01485	0.01485				0.01485						404		40404	0.0100005
Lapatinib	0.01485	0.01485				0.01485						404		40404	0.0100005
Binimetinib	0.01485	0.01485					0.01485					404		40404	0.0100005
Binimetinib	0.01485	0.01485					0.01485					404		40404	0.0100005
Binimetinib	0.01485	0.01485					0.01485					404		40404	0.0100005
Vinorelbine	0.001485	0.001485									0.001485	404		40404	0.010002
Vinorelbine	0.001485	0.001485									0.001485	404		40404	0.010002
Vinorelbine	0.001485	0.001485									0.001485	404		40404	0.010002
Fluorescence
Tween													4444.72	44444.4	0
DMSO_1												404		40404	0.00999901
5-FU	0.27225	0.27225	0.27225										4444.16	44444.5	0
5-FU	0.27225	0.27225	0.27225										4444.16	44444.5	0
5-FU	0.27225	0.27225	0.27225										4444.16	44444.5	0
Oxaliplatin	0.10095	0.10095		0.10095									4444.16	44444.5	0
Oxaliplatin	0.10095	0.10095		0.10095									4444.16	44444.5	0
Oxaliplatin	0.10095	0.10095		0.10095									4444.16	44444.5	0
SN-38	0.000643501	0.000643501			0.000643501							404		40404	0.00999933
SN-38	0.000643501	0.000643501			0.000643501							404		40404	0.00999933
SN-38	0.000643501	0.000643501			0.000643501							404		40404	0.00999933
Alpelisib	0.00495	0.00495						0.00495				404		40404	0.0099995
Alpelisib	0.00495	0.00495						0.00495				404		40404	0.0099995
Alpelisib	0.00495	0.00495						0.00495				404		40404	0.0099995
Lapatinib	0.00495	0.00495				0.00495						404		40404	0.0099995
Lapatinib	0.00495	0.00495				0.00495						404		40404	0.0099995
Lapatinib	0.00495	0.00495				0.00495						404		40404	0.0099995
Binimetinib	0.00495	0.00495					0.00495					404		40404	0.0099995
Binimetinib	0.00495	0.00495					0.00495					404		40404	0.0099995
Binimetinib	0.00495	0.00495					0.00495					404		40404	0.0099995
Vinorelbine	0.000495	0.000495									0.000495	404		40404	0.01
Vinorelbine	0.000495	0.000495									0.000495	404		40404	0.01
Vinorelbine	0.000495	0.000495									0.000495	404		40404	0.01
binimetinib_lapatinib		19.998				19.998	19.998					242.4		40404	0.00999901
binimetinib_lapatinib		19.998				19.998	19.998					242.4		40404	0.00999901
binimetinib_lapatinib		19.998				19.998	19.998					242.4		40404	0.00999901
alpelisib_lapatinib		19.998				19.998		19.998				242.4		40404	0.00999901
alpelisib_lapatinib		19.998				19.998		19.998				242.4		40404	0.00999901
alpelisib_lapatinib		19.998				19.998		19.998				242.4		40404	0.00999901
binimetinib_alpelisib		19.998					19.998	19.998				242.4		40404	0.00999901
binimetinib_alpelisib		19.998					19.998	19.998				242.4		40404	0.00999901
binimetinib_alpelisib		19.998					19.998	19.998				242.4		40404	0.00999901
SN38_CHEK1		1.9998			1.9998				0.999901			323.2		40404	0.00999901
SN38_CHEK1		1.9998			1.9998				0.999901			323.2		40404	0.00999901
SN38_CHEK1		1.9998			1.9998				0.999901			323.2		40404	0.00999901
navitoclax_vinorelbine		84.942								84.942	0.59895	12		40404	0.0099891
navitoclax_vinorelbine		84.942								84.942	0.59895	12		40404	0.0099891
navitoclax_vinorelbine		84.942								84.942	0.59895	12		40404	0.0099891
vi_bi_la		0.598951				0.17325	0.17325				0.598951	354		40404	0.00999406
vi_bi_la		0.598951				0.17325	0.17325				0.598951	354		40404	0.00999406
vi_bi_la		0.598951				0.17325	0.17325				0.598951	354		40404	0.00999406
Navitoclax	84.9421	84.9421								84.9421		60.8		40404	0.00999901
Navitoclax	84.9421	84.9421								84.9421		60.8		40404	0.00999901
Navitoclax	84.9421	84.9421								84.9421		60.8		40404	0.00999901
CHEK1	0.999901	0.999901							0.999901			363.6		40404	0.00999901
CHEK1	0.999901	0.999901							0.999901			363.6		40404	0.00999901
CHEK1	0.999901	0.999901							0.999901			363.6		40404	0.00999901
binimetinib_lapatinib		6.13801				6.13801	6.13801					354.4		40404	0.00999901
binimetinib_lapatinib		6.13801				6.13801	6.13801					354.4		40404	0.00999901
binimetinib_lapatinib		6.13801				6.13801	6.13801					354.4		40404	0.00999901
alpelisib_lapatinib		6.13801				6.13801		6.13801				354.4		40404	0.00999901
alpelisib_lapatinib		6.13801				6.13801		6.13801				354.4		40404	0.00999901
alpelisib_lapatinib		6.13801				6.13801		6.13801				354.4		40404	0.00999901
binimetinib_alpelisib		6.13801					6.13801	6.13801				354.4		40404	0.00999901
binimetinib_alpelisib		6.13801					6.13801	6.13801				354.4		40404	0.00999901
binimetinib_alpelisib		6.13801					6.13801	6.13801				354.4		40404	0.00999901
SN38_CHEK1		0.633601			0.633601				0.3366			377.6		40404	0.00999901
SN38_CHEK1		0.633601			0.633601				0.3366			377.6		40404	0.00999901
SN38_CHEK1		0.633601			0.633601				0.3366			377.6		40404	0.00999901
navitoclax_vinorelbine		21.087								21.087	0.2178	300.8		40404	0.00998911
navitoclax_vinorelbine		21.087								21.087	0.2178	300.8		40404	0.00998911
navitoclax_vinorelbine		21.087								21.087	0.2178	300.8		40404	0.00998911
vi_bi_la		0.2178				0.17325	0.17325				0.2178	384.8		40404	0.00999406
vi_bi_la		0.2178				0.17325	0.17325				0.2178	384.8		40404	0.00999406
vi_bi_la		0.2178				0.17325	0.17325				0.2178	384.8		40404	0.00999406
Navitoclax	21.087	21.087								21.087		318.8		40404	0.00999901
Navitoclax	21.087	21.087								21.087		318.8		40404	0.00999901
Navitoclax	21.087	21.087								21.087		318.8		40404	0.00999901
CHEK1	0.3366	0.3366							0.3366			390.4		40404	0.00999901
CHEK1	0.3366	0.3366							0.3366			390.4		40404	0.00999901
CHEK1	0.3366	0.3366							0.3366			390.4		40404	0.00999901
binimetinib_lapatinib		1.881				1.881	1.881					388.8		40404	0.00999901
binimetinib_lapatinib		1.881				1.881	1.881					388.8		40404	0.00999901
binimetinib_lapatinib		1.881				1.881	1.881					388.8		40404	0.00999901
alpelisib_lapatinib		1.881				1.881		1.881				388.8		40404	0.00999901
alpelisib_lapatinib		1.881				1.881		1.881				388.8		40404	0.00999901
alpelisib_lapatinib		1.881				1.881		1.881				388.8		40404	0.00999901
binimetinib_alpelisib		1.881					1.881	1.881				388.8		40404	0.00999901
binimetinib_alpelisib		1.881					1.881	1.881				388.8		40404	0.00999901
binimetinib_alpelisib		1.881					1.881	1.881				388.8		40404	0.00999901
SN38_CHEK1		0.198			0.198				0.1188			395.2		40404	0.00999901
SN38_CHEK1		0.198			0.198				0.1188			395.2		40404	0.00999901
SN38_CHEK1		0.198			0.198				0.1188			395.2		40404	0.00999901
navitoclax_vinorelbine		5.24701								5.24701	0.0792001	376.4		40404	0.00999901
navitoclax_vinorelbine		5.24701								5.24701	0.0792001	376.4		40404	0.00999901
navitoclax_vinorelbine		5.24701								5.24701	0.0792001	376.4		40404	0.00999901
vi_bi_la		0.0792001				0.17325	0.17325				0.0792001	396		40404	0.00999406
vi_bi_la		0.0792001				0.17325	0.17325				0.0792001	396		40404	0.00999406
vi_bi_la		0.0792001				0.17325	0.17325				0.0792001	396		40404	0.00999406
Navitoclax	5.24701	5.24701								5.24701		382.8		40404	0.00999901
Navitoclax	5.24701	5.24701								5.24701		382.8		40404	0.00999901
Navitoclax	5.24701	5.24701								5.24701		382.8		40404	0.00999901
CHEK1	0.1188	0.1188							0.1188			399.2		40404	0.00999901
CHEK1	0.1188	0.1188							0.1188			399.2		40404	0.00999901
CHEK1	0.1188	0.1188							0.1188			399.2		40404	0.00999901
binimetinib_lapatinib		0.574201				0.574201	0.574201					399.2		40404	0.00999505
binimetinib_lapatinib		0.574201				0.574201	0.574201					399.2		40404	0.00999505
binimetinib_lapatinib		0.574201				0.574201	0.574201					399.2		40404	0.00999505
alpelisib_lapatinib		0.574201				0.574201		0.574201				399.2		40404	0.00999505
alpelisib_lapatinib		0.574201				0.574201		0.574201				399.2		40404	0.00999505
alpelisib_lapatinib		0.574201				0.574201		0.574201				399.2		40404	0.00999505
binimetinib_alpelisib		0.574201					0.574201	0.574201				399.2		40404	0.00999505
binimetinib_alpelisib		0.574201					0.574201	0.574201				399.2		40404	0.00999505
binimetinib_alpelisib		0.574201					0.574201	0.574201				399.2		40404	0.00999505
SN38_CHEK1		0.0643501			0.0643501				0.03861			401.2		40404	0.0100005
SN38_CHEK1		0.0643501			0.0643501				0.03861			401.2		40404	0.0100005
SN38_CHEK1		0.0643501			0.0643501				0.03861			401.2		40404	0.0100005
navitoclax_vinorelbine		1.287								1.287	0.02871	396.4		40404	0.00999703
navitoclax_vinorelbine		1.287								1.287	0.02871	396.4		40404	0.00999703
navitoclax_vinorelbine		1.287								1.287	0.02871	396.4		40404	0.00999703
vi_bi_la		0.02871				0.17325	0.17325				0.02871	400.4		40404	0.010002
vi_bi_la		0.02871				0.17325	0.17325				0.02871	400.4		40404	0.010002
vi_bi_la		0.02871				0.17325	0.17325				0.02871	400.4		40404	0.010002
Navitoclax	1.287	1.287								1.287		398.8		40404	0.00999901
Navitoclax	1.287	1.287								1.287		398.8		40404	0.00999901
Navitoclax	1.287	1.287								1.287		398.8		40404	0.00999901
CHEK1	0.03861	0.03861							0.03861			402.4		40404	0.00999802
CHEK1	0.03861	0.03861							0.03861			402.4		40404	0.00999802
CHEK1	0.03861	0.03861							0.03861			402.4		40404	0.00999802
binimetinib_lapatinib		0.17325				0.17325	0.17325					402.4		40404	0.00999406
binimetinib_lapatinib		0.17325				0.17325	0.17325					402.4		40404	0.00999406
binimetinib_lapatinib		0.17325				0.17325	0.17325					402.4		40404	0.00999406
alpelisib_lapatinib		0.17325				0.17325		0.17325				402.4		40404	0.00999406
alpelisib_lapatinib		0.17325				0.17325		0.17325				402.4		40404	0.00999406
alpelisib_lapatinib		0.17325				0.17325		0.17325				402.4		40404	0.00999406
binimetinib_alpelisib		0.17325					0.17325	0.17325				402.4		40404	0.00999406
binimetinib_alpelisib		0.17325					0.17325	0.17325				402.4		40404	0.00999406
binimetinib_alpelisib		0.17325					0.17325	0.17325				402.4		40404	0.00999406
SN38_CHEK1		0.02079			0.02079				0.01287			403.2		40404	0.0100025
SN38_CHEK1		0.02079			0.02079				0.01287			403.2		40404	0.0100025
SN38_CHEK1		0.02079			0.02079				0.01287			403.2		40404	0.0100025
navitoclax_vinorelbine		0.3267								0.3267	0.010395	402		40404	0.010003
navitoclax_vinorelbine		0.3267								0.3267	0.010395	402		40404	0.010003
navitoclax_vinorelbine		0.3267								0.3267	0.010395	402		40404	0.010003
vi_bi_la		0.010395				0.17325	0.17325				0.010395	401.6		40404	0.00999505
vi_bi_la		0.010395				0.17325	0.17325				0.010395	401.6		40404	0.00999505
vi_bi_la		0.010395				0.17325	0.17325				0.010395	401.6		40404	0.00999505
Navitoclax	0.3267	0.3267								0.3267		402.8		40404	0.010002
Navitoclax	0.3267	0.3267								0.3267		402.8		40404	0.010002
Navitoclax	0.3267	0.3267								0.3267		402.8		40404	0.010002
CHEK1	0.01287	0.01287							0.01287			403.6		40404	0.010002
CHEK1	0.01287	0.01287							0.01287			403.6		40404	0.010002
CHEK1	0.01287	0.01287							0.01287			403.6		40404	0.010002
binimetinib_lapatinib		0.0544501				0.0544501	0.0544501					403.6		40404	0.01
binimetinib_lapatinib		0.0544501				0.0544501	0.0544501					403.6		40404	0.01
binimetinib_lapatinib		0.0544501				0.0544501	0.0544501					403.6		40404	0.01
alpelisib_lapatinib		0.0544501				0.0544501		0.0544501				403.6		40404	0.01
alpelisib_lapatinib		0.0544501				0.0544501		0.0544501				403.6		40404	0.01
alpelisib_lapatinib		0.0544501				0.0544501		0.0544501				403.6		40404	0.01
binimetinib_alpelisib		0.0544501					0.0544501	0.0544501				403.6		40404	0.01
binimetinib_alpelisib		0.0544501					0.0544501	0.0544501				403.6		40404	0.01
binimetinib_alpelisib		0.0544501					0.0544501	0.0544501				403.6		40404	0.01
SN38_CHEK1		0.00693001			0.00693001				0.004455			403.6		40404	0.00999703
SN38_CHEK1		0.00693001			0.00693001				0.004455			403.6		40404	0.00999703
SN38_CHEK1		0.00693001			0.00693001				0.004455			403.6		40404	0.00999703
navitoclax_vinorelbine		0.0792001								0.0792001	0.0037125	403.2		40404	0.00999455
navitoclax_vinorelbine		0.0792001								0.0792001	0.0037125	403.2		40404	0.00999455
navitoclax_vinorelbine		0.0792001								0.0792001	0.0037125	403.2		40404	0.00999455
vi_bi_la		0.0037125				0.17325	0.17325				0.0037125	402.4		40404	0.0100015
vi_bi_la		0.0037125				0.17325	0.17325				0.0037125	402.4		40404	0.0100015
vi_bi_la		0.0037125				0.17325	0.17325				0.0037125	402.4		40404	0.0100015
Navitoclax	0.0792001	0.0792001								0.0792001		403.6		40404	0.00999703
Navitoclax	0.0792001	0.0792001								0.0792001		403.6		40404	0.00999703
Navitoclax	0.0792001	0.0792001								0.0792001		403.6		40404	0.00999703
CHEK1	0.004455	0.004455							0.004455			404		40404	0.0100035
CHEK1	0.004455	0.004455							0.004455			404		40404	0.0100035
CHEK1	0.004455	0.004455							0.004455			404		40404	0.0100035
binimetinib_lapatinib		0.01485				0.01485	0.01485					404		40404	0.010002
binimetinib_lapatinib		0.01485				0.01485	0.01485					404		40404	0.010002
binimetinib_lapatinib		0.01485				0.01485	0.01485					404		40404	0.010002
alpelisib_lapatinib		0.01485				0.01485		0.01485				404		40404	0.010002
alpelisib_lapatinib		0.01485				0.01485		0.01485				404		40404	0.010002
alpelisib_lapatinib		0.01485				0.01485		0.01485				404		40404	0.010002
binimetinib_alpelisib		0.01485					0.01485	0.01485				404		40404	0.010002
binimetinib_alpelisib		0.01485					0.01485	0.01485				404		40404	0.010002
binimetinib_alpelisib		0.01485					0.01485	0.01485				404		40404	0.010002
SN38_CHEK1		0.00198			0.00198				0.001485			404		40404	0.0100015
SN38_CHEK1		0.00198			0.00198				0.001485			404		40404	0.0100015
SN38_CHEK1		0.00198			0.00198				0.001485			404		40404	0.0100015
navitoclax_vinorelbine		0.0198								0.0198	0.001485	404		40404	0.010004
navitoclax_vinorelbine		0.0198								0.0198	0.001485	404		40404	0.010004
navitoclax_vinorelbine		0.0198								0.0198	0.001485	404		40404	0.010004
vi_bi_la		0.001485				0.17325	0.17325				0.001485	402.4		40404	0.00999703
vi_bi_la		0.001485				0.17325	0.17325				0.001485	402.4		40404	0.00999703
vi_bi_la		0.001485				0.17325	0.17325				0.001485	402.4		40404	0.00999703
Navitoclax	0.0198	0.0198								0.0198		404		40404	0.010001
Navitoclax	0.0198	0.0198								0.0198		404		40404	0.010001
Navitoclax	0.0198	0.0198								0.0198		404		40404	0.010001
CHEK1	0.001485	0.001485							0.001485			404		40404	0.0100005
CHEK1	0.001485	0.001485							0.001485			404		40404	0.0100005
CHEK1	0.001485	0.001485							0.001485			404		40404	0.0100005
binimetinib_lapatinib		0.00495				0.00495	0.00495					404		40404	0.01
binimetinib_lapatinib		0.00495				0.00495	0.00495					404		40404	0.01
binimetinib_lapatinib		0.00495				0.00495	0.00495					404		40404	0.01
alpelisib_lapatinib		0.00495				0.00495		0.00495				404		40404	0.01
alpelisib_lapatinib		0.00495				0.00495		0.00495				404		40404	0.01
alpelisib_lapatinib		0.00495				0.00495		0.00495				404		40404	0.01
binimetinib_alpelisib		0.00495					0.00495	0.00495				404		40404	0.01
binimetinib_alpelisib		0.00495					0.00495	0.00495				404		40404	0.01
binimetinib_alpelisib		0.00495					0.00495	0.00495				404		40404	0.01
SN38_CHEK1		0.000643501			0.000643501				0.000495			404		40404	0.00999983
SN38_CHEK1		0.000643501			0.000643501				0.000495			404		40404	0.00999983
SN38_CHEK1		0.000643501			0.000643501				0.000495			404		40404	0.00999983
navitoclax_vinorelbine		0.00495								0.00495	0.000495	404		40404	0.0100005
navitoclax_vinorelbine		0.00495								0.00495	0.000495	404		40404	0.0100005
navitoclax_vinorelbine		0.00495								0.00495	0.000495	404		40404	0.0100005
vi_bi_la		0.000495				0.17325	0.17325				0.000495	402.4		40404	0.00999505
vi_bi_la		0.000495				0.17325	0.17325				0.000495	402.4		40404	0.00999505
vi_bi_la		0.000495				0.17325	0.17325				0.000495	402.4		40404	0.00999505
Navitoclax	0.00495	0.00495								0.00495		404		40404	0.0099995
Navitoclax	0.00495	0.00495								0.00495		404		40404	0.0099995
Navitoclax	0.00495	0.00495								0.00495		404		40404	0.0099995
CHEK1	0.000495	0.000495							0.000495			404		40404	0.0099995
CHEK1	0.000495	0.000495							0.000495			404		40404	0.0099995
CHEK1	0.000495	0.000495							0.000495			404		40404	0.0099995
