# Supplementary material for: Impact of treatment history on drug resistance of metastatic colorectal cancer organoids
Source: iScience. 2025 Oct 17;28(11):113801. doi: 10.1016/j.isci.2025.113801 (PMC12636388; doi:10.1016/j.isci.2025.113801)
Supplement: Table S4. Differentially expressed genes from all comparisons of the 5 most sensitive vs. the 5 most resistant PDOs for standard-of-care drugs [file mmc3.xlsx]

## Sheet: Table S4
Gene_name	Comparison	5-FU_pretreated	Oxaliplatin_pretreated	SN-38_pretreated	Count_hits	Direction
C2orf66	Pretreated_Samples	-3.35567	-1.93609		2	Sensitive
CLIP4	Pretreated_Samples	3.28456		3.63134	2	Resistant
HLA-DMB	Pretreated_Samples	-2.84552	-2.99153		2	Sensitive
CRIP2	Pretreated_Samples	2.17319	2.43042		2	Resistant
EWSAT1	Pretreated_Samples	-1.98244	-3.55861		2	Sensitive
ITPKA	Pretreated_Samples	2.37704	1.45219		2	Resistant
ENSG00000238045	Pretreated_Samples	-1.90081	-2.75007		2	Sensitive
SMIM5	Pretreated_Samples	-3.60871	-2.45557		2	Sensitive
ZBTB46	Pretreated_Samples	2.19987	2.51599		2	Resistant
SELENBP1	Pretreated_Samples	-2.28037			1	Sensitive
TDRD5	Pretreated_Samples	-3.34306			1	Sensitive
CHRM3	Pretreated_Samples	-2.62895			1	Sensitive
SLC1A7	Pretreated_Samples	-3.22675			1	Sensitive
RUNX3	Pretreated_Samples	3.1126			1	Resistant
FCMR	Pretreated_Samples	-3.13445			1	Sensitive
PMVK	Pretreated_Samples	-0.575583			1	Sensitive
ENSG00000234929	Pretreated_Samples	-4.38806			1	Sensitive
LBH	Pretreated_Samples	3.86527			1	Resistant
CHN1	Pretreated_Samples	1.96598			1	Resistant
SLC30A3	Pretreated_Samples	2.50231			1	Resistant
ENSG00000277701	Pretreated_Samples	-1.7864			1	Sensitive
ENSG00000230606	Pretreated_Samples	-1.42594			1	Sensitive
ZNF660	Pretreated_Samples	4.55335			1	Resistant
ENSG00000287692	Pretreated_Samples	-4.03424			1	Sensitive
ART3	Pretreated_Samples	-4.796			1	Sensitive
CXCL11	Pretreated_Samples	-2.39082			1	Sensitive
PCDHB3	Pretreated_Samples	2.29058			1	Resistant
PCDHB4	Pretreated_Samples	2.22655			1	Resistant
COL11A2	Pretreated_Samples	2.1504			1	Resistant
DLC1	Pretreated_Samples	4.19146			1	Resistant
TOX	Pretreated_Samples	-2.61163			1	Sensitive
WDR97	Pretreated_Samples	-3.3992			1	Sensitive
SLC10A5	Pretreated_Samples	-1.81503			1	Sensitive
CTHRC1	Pretreated_Samples	-3.92382			1	Sensitive
KCNQ1OT1	Pretreated_Samples	2.27872			1	Resistant
CFAP300	Pretreated_Samples	-1.56328			1	Sensitive
ANO5	Pretreated_Samples	5.96749			1	Resistant
USP28	Pretreated_Samples	0.530868			1	Resistant
ACBD7	Pretreated_Samples	1.612			1	Resistant
PAPSS2	Pretreated_Samples	-1.82788			1	Sensitive
PDCD4	Pretreated_Samples	-0.749272			1	Sensitive
ETFRF1	Pretreated_Samples	-1.25168			1	Sensitive
URAD	Pretreated_Samples	-2.55976			1	Sensitive
TEX30	Pretreated_Samples	0.717234			1	Resistant
DZIP1	Pretreated_Samples	4.20008			1	Resistant
FERMT2	Pretreated_Samples	2.1469			1	Resistant
AP1G2-AS1	Pretreated_Samples	-1.04886			1	Sensitive
CA12	Pretreated_Samples	-1.83967			1	Sensitive
NLRP1	Pretreated_Samples	-1.76327			1	Sensitive
CAVIN1	Pretreated_Samples	2.36989			1	Resistant
MYO15B	Pretreated_Samples	-1.68981			1	Sensitive
CNFN	Pretreated_Samples	-1.246			1	Sensitive
PGLS	Pretreated_Samples	-0.965005			1	Sensitive
CELSR1	Pretreated_Samples	1.28321			1	Resistant
ENSG00000278931	Pretreated_Samples	3.71555			1	Resistant
PIGR	Pretreated_Samples		-6.61154		1	Resistant
FAM72A	Pretreated_Samples		1.61696		1	Resistant
MUC1	Pretreated_Samples		3.21037		1	Resistant
KCNAB2	Pretreated_Samples		-1.64153		1	Resistant
CRYZL2P	Pretreated_Samples		-1.91877		1	Resistant
GPC1	Pretreated_Samples		2.69363		1	Resistant
IL1A	Pretreated_Samples		-3.4498		1	Resistant
RBMS1	Pretreated_Samples		1.79374		1	Resistant
HLTF	Pretreated_Samples		1.08491		1	Resistant
TMEM154	Pretreated_Samples		-2.0267		1	Resistant
MTTP	Pretreated_Samples		-4.99992		1	Resistant
FABP2	Pretreated_Samples		-2.27483		1	Resistant
ENSG00000248791	Pretreated_Samples		-3.24542		1	Resistant
DPYSL3	Pretreated_Samples		4.46264		1	Resistant
DAB2	Pretreated_Samples		-1.09858		1	Resistant
MYLK4	Pretreated_Samples		-1.48721		1	Resistant
ENSG00000237643	Pretreated_Samples		-1.89157		1	Resistant
ENSG00000237070	Pretreated_Samples		-1.77581		1	Resistant
ENSG00000226401	Pretreated_Samples		3.28167		1	Resistant
ENSG00000225244	Pretreated_Samples		3.3108		1	Resistant
DBF4	Pretreated_Samples		0.695135		1	Resistant
POLR2J4	Pretreated_Samples		-1.62009		1	Resistant
SYTL5	Pretreated_Samples		-3.36008		1	Resistant
GLRA2	Pretreated_Samples		-3.81696		1	Resistant
L1CAM	Pretreated_Samples		3.43296		1	Resistant
AP1M2P1	Pretreated_Samples		-2.44784		1	Resistant
MAOA	Pretreated_Samples		-1.97294		1	Resistant
ENSG00000288945	Pretreated_Samples		-1.48796		1	Resistant
PAXX	Pretreated_Samples		0.660785		1	Resistant
VLDLR	Pretreated_Samples		-2.17669		1	Resistant
MS4A8	Pretreated_Samples		-4.71064		1	Resistant
MUC6	Pretreated_Samples		3.23758		1	Resistant
PLAAT2	Pretreated_Samples		-2.38332		1	Resistant
IGSF22	Pretreated_Samples		-2.02897		1	Resistant
IGF2	Pretreated_Samples		11.007		1	Resistant
BLNK	Pretreated_Samples		-3.43551		1	Resistant
MYBPC1	Pretreated_Samples		-3.71624		1	Resistant
RBMS1P1	Pretreated_Samples		1.80473		1	Resistant
GAU1	Pretreated_Samples		-3.31157		1	Resistant
GALNT8	Pretreated_Samples		-3.79862		1	Resistant
STRA6	Pretreated_Samples		4.08851		1	Resistant
PYCARD-AS1	Pretreated_Samples		-1.72988		1	Resistant
CES3	Pretreated_Samples		-2.26595		1	Resistant
PRSS33	Pretreated_Samples		-2.30268		1	Resistant
APOBR	Pretreated_Samples		-1.96009		1	Resistant
SNX20	Pretreated_Samples		-6.04412		1	Resistant
PPP1R1B	Pretreated_Samples		-1.36361		1	Resistant
TSPOAP1	Pretreated_Samples		-2.48447		1	Resistant
PTGES3L	Pretreated_Samples		-1.60212		1	Resistant
DNAH2	Pretreated_Samples		-1.69513		1	Resistant
DSC3	Pretreated_Samples		3.97692		1	Resistant
BFSP1	Pretreated_Samples		-1.56918		1	Resistant
PYGB	Pretreated_Samples		-2.35034		1	Resistant
ENSG00000267886	Pretreated_Samples		5.50055		1	Resistant
AP1M2	Pretreated_Samples		-0.362369		1	Resistant
C3P1	Pretreated_Samples		-3.36977		1	Resistant
ARHGAP29	Pretreated_Samples			1.66033	1	Resistant
LAMC2	Pretreated_Samples			1.20393	1	Resistant
REN	Pretreated_Samples			4.29159	1	Resistant
LEMD1	Pretreated_Samples			2.35159	1	Resistant
KIAA0040	Pretreated_Samples			2.12859	1	Resistant
PLA2G2A	Pretreated_Samples			-3.9049	1	Resistant
CTSE	Pretreated_Samples			6.70158	1	Resistant
S100A16	Pretreated_Samples			0.684743	1	Resistant
PEAR1	Pretreated_Samples			2.91902	1	Resistant
PHLDA3	Pretreated_Samples			2.2617	1	Resistant
AGT	Pretreated_Samples			-4.04565	1	Resistant
EPAS1	Pretreated_Samples			0.527524	1	Resistant
ENSG00000224099	Pretreated_Samples			-2.14964	1	Resistant
AGXT	Pretreated_Samples			-2.4113	1	Resistant
TUBA4B	Pretreated_Samples			-0.915249	1	Resistant
TUBA4A	Pretreated_Samples			-1.1066	1	Resistant
EIF4E3	Pretreated_Samples			1.74392	1	Resistant
MELTF	Pretreated_Samples			3.44539	1	Resistant
UGT2B7	Pretreated_Samples			-3.17144	1	Resistant
SEC24D	Pretreated_Samples			1.33829	1	Resistant
DAPP1	Pretreated_Samples			2.62347	1	Resistant
CPE	Pretreated_Samples			3.24977	1	Resistant
ANXA2P1	Pretreated_Samples			0.653504	1	Resistant
FGFBP1	Pretreated_Samples			1.29583	1	Resistant
MAPK10	Pretreated_Samples			2.51172	1	Resistant
CXCL1	Pretreated_Samples			1.98397	1	Resistant
ITGA1	Pretreated_Samples			-1.68951	1	Resistant
SPINK5	Pretreated_Samples			1.30175	1	Resistant
DAP	Pretreated_Samples			0.603089	1	Resistant
PURPL	Pretreated_Samples			-5.09038	1	Resistant
ADGRF1	Pretreated_Samples			1.99684	1	Resistant
ADGRG6	Pretreated_Samples			1.52656	1	Resistant
EMSLR	Pretreated_Samples			-2.02222	1	Resistant
HOTAIRM1	Pretreated_Samples			2.20829	1	Resistant
ENSG00000285756	Pretreated_Samples			-1.31105	1	Resistant
XKR9	Pretreated_Samples			2.00945	1	Resistant
ROR2	Pretreated_Samples			-3.9098	1	Resistant
ANXA2P2	Pretreated_Samples			0.644397	1	Resistant
CELP	Pretreated_Samples			-2.00687	1	Resistant
KLF9	Pretreated_Samples			3.4173	1	Resistant
FAM95C	Pretreated_Samples			-2.50248	1	Resistant
MIR31HG	Pretreated_Samples			5.45539	1	Resistant
ETS1	Pretreated_Samples			2.62076	1	Resistant
DRD2	Pretreated_Samples			-2.56782	1	Resistant
IL18	Pretreated_Samples			2.23659	1	Resistant
C11orf1	Pretreated_Samples			0.422659	1	Resistant
SLC43A1	Pretreated_Samples			-0.647636	1	Resistant
PGGHG	Pretreated_Samples			1.57484	1	Resistant
H19	Pretreated_Samples			-2.6779	1	Resistant
KCTD21	Pretreated_Samples			1.20445	1	Resistant
UNC5B	Pretreated_Samples			2.14694	1	Resistant
ANXA2P3	Pretreated_Samples			1.02418	1	Resistant
DUSP5	Pretreated_Samples			2.61651	1	Resistant
PCED1B	Pretreated_Samples			2.64622	1	Resistant
LYZ	Pretreated_Samples			2.13508	1	Resistant
AMIGO2	Pretreated_Samples			3.15398	1	Resistant
CABP1	Pretreated_Samples			-2.07777	1	Resistant
SCEL	Pretreated_Samples			4.72983	1	Resistant
GRK1	Pretreated_Samples			-3.50475	1	Resistant
LCP1	Pretreated_Samples			-4.457	1	Resistant
DDHD1	Pretreated_Samples			-0.41461	1	Resistant
SSTR1	Pretreated_Samples			-5.06926	1	Resistant
SAMD4A	Pretreated_Samples			1.93287	1	Resistant
C2CD4A	Pretreated_Samples			-3.42352	1	Resistant
ANXA2	Pretreated_Samples			0.612319	1	Resistant
GABARAPL3	Pretreated_Samples			1.9859	1	Resistant
RAB26	Pretreated_Samples			1.79506	1	Resistant
CES1P1	Pretreated_Samples			-4.73983	1	Resistant
SPN	Pretreated_Samples			-4.69892	1	Resistant
GDPD3	Pretreated_Samples			2.63239	1	Resistant
CES1	Pretreated_Samples			-4.06008	1	Resistant
CES1P2	Pretreated_Samples			-5.09693	1	Resistant
ENSG00000236319	Pretreated_Samples			-1.9121	1	Resistant
TVP23B	Pretreated_Samples			0.530476	1	Resistant
SHISA6	Pretreated_Samples			-3.83005	1	Resistant
NDEL1	Pretreated_Samples			0.51008	1	Resistant
TIMP2	Pretreated_Samples			1.54509	1	Resistant
TANC2	Pretreated_Samples			2.93227	1	Resistant
SPAG7	Pretreated_Samples			0.924502	1	Resistant
NFATC1	Pretreated_Samples			2.6382	1	Resistant
PI3	Pretreated_Samples			3.54773	1	Resistant
DUSP15	Pretreated_Samples			-1.69237	1	Resistant
PEPD	Pretreated_Samples			-1.38153	1	Resistant
FOXA3	Pretreated_Samples			-0.824933	1	Resistant
CYP2S1	Pretreated_Samples			-0.42232	1	Resistant
CEACAM8	Pretreated_Samples			1.32068	1	Resistant
ENSG00000176593	Pretreated_Samples			-2.63653	1	Resistant
ZNF793	Pretreated_Samples			-2.05734	1	Resistant
KDELR3	Pretreated_Samples			1.4392	1	Resistant
GSTT2B	Pretreated_Samples			-2.47292	1	Resistant
GSTT2	Pretreated_Samples			-2.55314	1	Resistant
A4GALT	Pretreated_Samples			3.53068	1	Resistant
GJA5	Mixed_Samples		-3.26449	-2.09597	2	Sensitive
ECM1	Mixed_Samples		1.79364	1.31188	2	Resistant
CLIP4	Mixed_Samples		4.68613	3.41978	2	Resistant
MELTF	Mixed_Samples		1.9604	3.15132	2	Resistant
ODAM	Mixed_Samples		-1.84836	-4.54696	2	Sensitive
CLDN12	Mixed_Samples		0.568647	0.556121	2	Resistant
L1CAM	Mixed_Samples		2.52297	3.46277	2	Resistant
ETS1	Mixed_Samples		3.89574	3.2172	2	Resistant
SYNGR3	Mixed_Samples		3.54186	3.25886	2	Resistant
MRC2	Mixed_Samples		3.66436	3.40134	2	Resistant
COX6B2	Mixed_Samples		3.86472	3.15475	2	Resistant
PLXND1	Mixed_Samples	2.54406			1	Resistant
ENSG00000287692	Mixed_Samples	-4.47576			1	Sensitive
TDO2	Mixed_Samples	-6.23958			1	Sensitive
SUGCT	Mixed_Samples	-2.7844			1	Sensitive
ENSG00000254548	Mixed_Samples	-2.24038			1	Sensitive
PPP4R4	Mixed_Samples	3.39526			1	Resistant
KIF14	Mixed_Samples		0.556411		1	Resistant
PIGR	Mixed_Samples		-2.54451		1	Sensitive
NES	Mixed_Samples		2.9304		1	Resistant
EVA1B	Mixed_Samples		1.52616		1	Resistant
LSP1P5	Mixed_Samples		0.90582		1	Resistant
SLAMF6	Mixed_Samples		-3.31742		1	Sensitive
SH3RF3	Mixed_Samples		-1.29843		1	Sensitive
CHRNA1	Mixed_Samples		-1.81302		1	Sensitive
SANBR	Mixed_Samples		0.507291		1	Resistant
ENSG00000283196	Mixed_Samples		0.862925		1	Resistant
MBOAT2	Mixed_Samples		1.08801		1	Resistant
RBMS1	Mixed_Samples		2.74793		1	Resistant
LSP1P4	Mixed_Samples		0.82439		1	Resistant
UBE2E2	Mixed_Samples		3.88415		1	Resistant
CLDND1	Mixed_Samples		0.557654		1	Resistant
FAM3D	Mixed_Samples		-2.79607		1	Sensitive
STXBP5L	Mixed_Samples		3.26133		1	Resistant
ABHD14B	Mixed_Samples		-0.872197		1	Sensitive
ITGB5	Mixed_Samples		0.686845		1	Resistant
TAMM41	Mixed_Samples		-0.551466		1	Sensitive
IQCJ-SCHIP1	Mixed_Samples		1.50244		1	Resistant
GALNT7-DT	Mixed_Samples		0.70352		1	Resistant
MTND5P11	Mixed_Samples		-0.54518		1	Sensitive
PIK3R1	Mixed_Samples		-0.506605		1	Sensitive
PPARGC1B	Mixed_Samples		-1.31456		1	Sensitive
ATP10B	Mixed_Samples		-0.786589		1	Sensitive
ENSG00000286403	Mixed_Samples		-3.19173		1	Sensitive
GMDS	Mixed_Samples		-1.01845		1	Sensitive
TUBB2B	Mixed_Samples		0.777147		1	Resistant
TUBB2A	Mixed_Samples		0.580259		1	Resistant
SRRM3	Mixed_Samples		3.15916		1	Resistant
STX1A	Mixed_Samples		1.1762		1	Resistant
CALU	Mixed_Samples		0.734162		1	Resistant
IRF5	Mixed_Samples		1.08288		1	Resistant
SLC29A4	Mixed_Samples		0.946659		1	Resistant
RBM33	Mixed_Samples		0.443531		1	Resistant
TNPO3	Mixed_Samples		0.410422		1	Resistant
SRPK2	Mixed_Samples		0.514718		1	Resistant
ARPC1B	Mixed_Samples		0.51389		1	Resistant
SLC16A2	Mixed_Samples		-4.475		1	Sensitive
CAPN6	Mixed_Samples		-6.77613		1	Sensitive
DKK4	Mixed_Samples		-3.72216		1	Sensitive
TRPM6	Mixed_Samples		-1.85408		1	Sensitive
SPINK4	Mixed_Samples		-2.53737		1	Sensitive
MRPL41	Mixed_Samples		0.420043		1	Resistant
DNM1	Mixed_Samples		1.33455		1	Resistant
FBXW5	Mixed_Samples		0.61548		1	Resistant
NELFB	Mixed_Samples		0.508643		1	Resistant
KIAA1958	Mixed_Samples		0.72651		1	Resistant
CCDC187	Mixed_Samples		1.58489		1	Resistant
CTSV	Mixed_Samples		1.18019		1	Resistant
FAM219A	Mixed_Samples		0.63426		1	Resistant
LHX6	Mixed_Samples		1.31679		1	Resistant
ARRDC1-AS1	Mixed_Samples		0.91819		1	Resistant
RGS3	Mixed_Samples		0.80214		1	Resistant
ZBTB34	Mixed_Samples		0.730338		1	Resistant
MIR31HG	Mixed_Samples		2.23123		1	Resistant
ENSG00000254587	Mixed_Samples		-2.45191		1	Sensitive
ENSG00000261578	Mixed_Samples		1.42695		1	Resistant
CDKN1C	Mixed_Samples		1.34256		1	Resistant
LTBP3	Mixed_Samples		1.81266		1	Resistant
MDK	Mixed_Samples		2.35091		1	Resistant
MYO7A	Mixed_Samples		0.93794		1	Resistant
TH	Mixed_Samples		1.67455		1	Resistant
FXYD6	Mixed_Samples		3.47325		1	Resistant
NRIP3	Mixed_Samples		3.56801		1	Resistant
CEP55	Mixed_Samples		0.59484		1	Resistant
CDK1	Mixed_Samples		0.757195		1	Resistant
C12orf75	Mixed_Samples		0.5856		1	Resistant
ENO2	Mixed_Samples		1.57357		1	Resistant
RBMS1P1	Mixed_Samples		1.87626		1	Resistant
BICDL1	Mixed_Samples		0.962747		1	Resistant
OLFM4	Mixed_Samples		-5.94681		1	Sensitive
CLBA1	Mixed_Samples		-0.859946		1	Sensitive
GSKIP	Mixed_Samples		-0.528883		1	Sensitive
ENSG00000258768	Mixed_Samples		-1.28454		1	Sensitive
IFT43	Mixed_Samples		-0.520579		1	Sensitive
ENSG00000251602	Mixed_Samples		-1.13642		1	Sensitive
PRTG	Mixed_Samples		3.66611		1	Resistant
CCDC33	Mixed_Samples		3.76251		1	Resistant
ANKDD1A	Mixed_Samples		2.8257		1	Resistant
SYNM	Mixed_Samples		2.1282		1	Resistant
FAM189A1	Mixed_Samples		2.42959		1	Resistant
GLIS2	Mixed_Samples		3.52733		1	Resistant
LDHD	Mixed_Samples		-1.13774		1	Sensitive
CACNA1H	Mixed_Samples		3.16409		1	Resistant
ENSG00000277639	Mixed_Samples		-3.59025		1	Sensitive
ERN2	Mixed_Samples		-1.27585		1	Sensitive
CES3	Mixed_Samples		-1.66609		1	Sensitive
ENSG00000238045	Mixed_Samples		-2.53225		1	Sensitive
ENSG00000279806	Mixed_Samples		-1.64909		1	Sensitive
TNS4	Mixed_Samples		-1.28146		1	Sensitive
IGF2BP1	Mixed_Samples		5.44328		1	Resistant
GJC1	Mixed_Samples		5.50133		1	Resistant
GGT6	Mixed_Samples		-2.27385		1	Sensitive
CCDC92B	Mixed_Samples		1.81763		1	Resistant
DNAH2	Mixed_Samples		-1.22965		1	Sensitive
SKA1	Mixed_Samples		0.651187		1	Resistant
ENOSF1	Mixed_Samples		-0.761103		1	Sensitive
ENSG00000204556	Mixed_Samples		-1.30948		1	Sensitive
ENSG00000250090	Mixed_Samples		-1.40542		1	Sensitive
CEACAM7	Mixed_Samples		-3.20804		1	Sensitive
ENSG00000268756	Mixed_Samples		-3.84313		1	Sensitive
CC2D1A	Mixed_Samples		-0.76586		1	Sensitive
TRMT1	Mixed_Samples		-0.513432		1	Sensitive
PODNL1	Mixed_Samples		-1.50696		1	Sensitive
ETHE1	Mixed_Samples		-1.04843		1	Sensitive
ZNF575	Mixed_Samples		-2.57227		1	Sensitive
MEIS3	Mixed_Samples		3.3105		1	Resistant
C3P1	Mixed_Samples		-2.87593		1	Sensitive
MAFF	Mixed_Samples		1.30438		1	Resistant
PIM3	Mixed_Samples		1.03735		1	Resistant
LGALS1	Mixed_Samples		1.12789		1	Resistant
PANX2	Mixed_Samples		3.95849		1	Resistant
SEPTIN3	Mixed_Samples		1.65646		1	Resistant
PCSEAT	Mixed_Samples		-1.45227		1	Sensitive
ENSG00000288885	Mixed_Samples		-2.38715		1	Sensitive
MT-ND5	Mixed_Samples		-0.641151		1	Sensitive
ARHGAP29	Mixed_Samples			2.47406	1	Resistant
KIAA0040	Mixed_Samples			1.79655	1	Resistant
COL9A2	Mixed_Samples			3.21841	1	Resistant
CTSE	Mixed_Samples			5.65397	1	Resistant
GBP2	Mixed_Samples			1.7323	1	Resistant
HAPLN2	Mixed_Samples			2.25768	1	Resistant
ECE1	Mixed_Samples			1.4164	1	Resistant
ACRP1	Mixed_Samples			-2.09925	1	Sensitive
KCNS3	Mixed_Samples			3.6577	1	Resistant
PRSS56	Mixed_Samples			-2.24235	1	Sensitive
IL1RL2	Mixed_Samples			2.44016	1	Resistant
PLEKHH2	Mixed_Samples			2.4947	1	Resistant
SLC38A3	Mixed_Samples			2.65181	1	Resistant
ULK4	Mixed_Samples			-1.87913	1	Sensitive
ENSG00000280042	Mixed_Samples			1.69582	1	Resistant
DAPP1	Mixed_Samples			2.53605	1	Resistant
ABLIM3	Mixed_Samples			3.22547	1	Resistant
ADGRG6	Mixed_Samples			1.56251	1	Resistant
SGCE	Mixed_Samples			2.84214	1	Resistant
GPC3	Mixed_Samples			2.53943	1	Resistant
DEFA6	Mixed_Samples			-3.58761	1	Sensitive
ABCA1	Mixed_Samples			-1.81183	1	Sensitive
TRPM3	Mixed_Samples			-2.77246	1	Sensitive
GLIS3	Mixed_Samples			2.27998	1	Resistant
ENSG00000224848	Mixed_Samples			2.56994	1	Resistant
TRIM29	Mixed_Samples			3.5719	1	Resistant
ENSG00000255026	Mixed_Samples			2.43257	1	Resistant
PGGHG	Mixed_Samples			2.01391	1	Resistant
PLAAT3	Mixed_Samples			1.86183	1	Resistant
KLHL35	Mixed_Samples			2.20208	1	Resistant
DKK1	Mixed_Samples			2.46434	1	Resistant
SLK	Mixed_Samples			0.458516	1	Resistant
VSIR	Mixed_Samples			1.72094	1	Resistant
ZNF503-AS1	Mixed_Samples			2.18428	1	Resistant
PCED1B	Mixed_Samples			2.65954	1	Resistant
AQP5	Mixed_Samples			2.13192	1	Resistant
LYZ	Mixed_Samples			3.33216	1	Resistant
ENSG00000257654	Mixed_Samples			-2.31745	1	Sensitive
AMIGO2	Mixed_Samples			1.73742	1	Resistant
TGFB3	Mixed_Samples			-1.89588	1	Sensitive
C2CD4A	Mixed_Samples			-2.63673	1	Sensitive
ALPK3	Mixed_Samples			3.60261	1	Resistant
SPTBN5	Mixed_Samples			3.40058	1	Resistant
LTK	Mixed_Samples			2.36936	1	Resistant
CES1P1	Mixed_Samples			-2.21628	1	Sensitive
MT3	Mixed_Samples			-5.03888	1	Sensitive
ENSG00000279568	Mixed_Samples			-1.73281	1	Sensitive
CCDC78	Mixed_Samples			-1.9581	1	Sensitive
DOC2B	Mixed_Samples			2.94829	1	Resistant
SLC16A3	Mixed_Samples			2.02449	1	Resistant
TIMP2	Mixed_Samples			3.52342	1	Resistant
INO80C	Mixed_Samples			1.06039	1	Resistant
EBF4	Mixed_Samples			2.81958	1	Resistant
MYH7B	Mixed_Samples			-2.50111	1	Sensitive
ZNF440	Mixed_Samples			-0.599739	1	Sensitive
ZNF700	Mixed_Samples			-0.444887	1	Sensitive
KLK4	Mixed_Samples			-3.51372	1	Sensitive
ENSG00000212939	Mixed_Samples			-1.96752	1	Sensitive
HUNK	Mixed_Samples			-2.14414	1	Sensitive
PCNT	Mixed_Samples			-0.403273	1	Sensitive
OLFML3	Chemonaive_Samples	3.37883			1	Resistant
SYT11	Chemonaive_Samples	3.77102			1	Resistant
REG4	Chemonaive_Samples	-5.81681			1	Sensitive
TNFRSF25	Chemonaive_Samples	1.05583			1	Resistant
PLEKHG5	Chemonaive_Samples	1.00871			1	Resistant
MIR9-1HG	Chemonaive_Samples	3.90635			1	Resistant
CTSE	Chemonaive_Samples	-2.85544			1	Sensitive
NES	Chemonaive_Samples	2.56956			1	Resistant
PKP1	Chemonaive_Samples	3.0499			1	Resistant
EMBP1	Chemonaive_Samples	-4.35101			1	Sensitive
ERO1B	Chemonaive_Samples	1.28667			1	Resistant
AGT	Chemonaive_Samples	4.37539			1	Resistant
DLX1	Chemonaive_Samples	3.66919			1	Resistant
PTPRN	Chemonaive_Samples	2.42791			1	Resistant
ENSG00000272622	Chemonaive_Samples	-2.04858			1	Sensitive
IL1RN	Chemonaive_Samples	-1.92296			1	Sensitive
SLC38A3	Chemonaive_Samples	5.03886			1	Resistant
APOD	Chemonaive_Samples	5.03877			1	Resistant
RARRES1	Chemonaive_Samples	-2.81783			1	Sensitive
KBTBD12	Chemonaive_Samples	5.68543			1	Resistant
CAMKV	Chemonaive_Samples	4.97536			1	Resistant
OTUD4	Chemonaive_Samples	-0.367442			1	Sensitive
MTND4LP30	Chemonaive_Samples	3.3422			1	Resistant
NSA2	Chemonaive_Samples	-0.425912			1	Sensitive
CD109	Chemonaive_Samples	-3.15819			1	Sensitive
ADGRF1	Chemonaive_Samples	-3.95296			1	Sensitive
CCN6	Chemonaive_Samples	7.91183			1	Resistant
NAT16	Chemonaive_Samples	2.35806			1	Resistant
STEAP4	Chemonaive_Samples	-2.89941			1	Sensitive
VGF	Chemonaive_Samples	3.12502			1	Resistant
PPP2R3B	Chemonaive_Samples	1.13363			1	Resistant
SRPK3	Chemonaive_Samples	4.99439			1	Resistant
PLCXD1	Chemonaive_Samples	1.52169			1	Resistant
GSPT2	Chemonaive_Samples	5.33204			1	Resistant
MPP1	Chemonaive_Samples	3.79968			1	Resistant
TMEM64	Chemonaive_Samples	-0.455226			1	Sensitive
TNFRSF11B	Chemonaive_Samples	-4.9556			1	Sensitive
ABCA1	Chemonaive_Samples	2.24288			1	Resistant
LPAR1	Chemonaive_Samples	-4.83809			1	Sensitive
SYT7	Chemonaive_Samples	2.706			1	Resistant
SLC22A11	Chemonaive_Samples	4.50512			1	Resistant
ENSG00000250230	Chemonaive_Samples	3.03221			1	Resistant
EIF4G2	Chemonaive_Samples	-0.373073			1	Sensitive
ENSG00000279878	Chemonaive_Samples	2.56786			1	Resistant
ENSG00000256443	Chemonaive_Samples	2.69351			1	Resistant
ADAMTS15	Chemonaive_Samples	-3.03275			1	Sensitive
NAALADL1	Chemonaive_Samples	2.12135			1	Resistant
SFRP5	Chemonaive_Samples	5.89777			1	Resistant
PFKP	Chemonaive_Samples	-2.36387			1	Sensitive
PTPRE	Chemonaive_Samples	1.45413			1	Resistant
DCT	Chemonaive_Samples	3.6694			1	Resistant
OLFM4	Chemonaive_Samples	-4.77215			1	Sensitive
RASA3	Chemonaive_Samples	2.10186			1	Resistant
GUCY1B2	Chemonaive_Samples	5.61931			1	Resistant
GZMB	Chemonaive_Samples	4.41574			1	Resistant
SNHG14	Chemonaive_Samples	5.34867			1	Resistant
STRA6	Chemonaive_Samples	2.89657			1	Resistant
LINGO1	Chemonaive_Samples	5.22605			1	Resistant
FAM189A1	Chemonaive_Samples	5.60501			1	Resistant
PKM	Chemonaive_Samples	-0.627468			1	Sensitive
DOC2B	Chemonaive_Samples	5.08111			1	Resistant
GRB7	Chemonaive_Samples	0.507904			1	Resistant
SLC6A4	Chemonaive_Samples	3.68415			1	Resistant
ALDH3A1	Chemonaive_Samples	-3.67893			1	Sensitive
KRT23	Chemonaive_Samples	2.72351			1	Resistant
NOTUM	Chemonaive_Samples	3.56786			1	Resistant
TRIM16L	Chemonaive_Samples	-0.706874			1	Sensitive
DSG3	Chemonaive_Samples	-2.81281			1	Sensitive
L3MBTL1	Chemonaive_Samples	1.71882			1	Resistant
CEACAM6	Chemonaive_Samples	-3.01753			1	Sensitive
FBXO17	Chemonaive_Samples	4.07289			1	Resistant
SMIM17	Chemonaive_Samples	1.95926			1	Resistant
WBP2NL	Chemonaive_Samples	3.06364			1	Resistant
GAS2L1	Chemonaive_Samples	-1.22346			1	Sensitive
CHAF1B	Chemonaive_Samples	-0.379092			1	Sensitive
TSPEAR	Chemonaive_Samples	2.92288			1	Resistant
RPL7P11	Chemonaive_Samples		-0.52328		1	Resistant
CDCA8	Chemonaive_Samples		0.45602		1	Resistant
SRGAP2C	Chemonaive_Samples		1.6406		1	Resistant
LYPD8	Chemonaive_Samples		-2.00863		1	Resistant
RPL7P9	Chemonaive_Samples		-0.51725		1	Resistant
SRGAP2D	Chemonaive_Samples		0.66714		1	Resistant
SRGAP2	Chemonaive_Samples		0.810954		1	Resistant
PDE4B	Chemonaive_Samples		3.44836		1	Resistant
ENSG00000289318	Chemonaive_Samples		0.874488		1	Resistant
SRGAP2B	Chemonaive_Samples		1.25448		1	Resistant
SLAMF6	Chemonaive_Samples		-1.4965		1	Resistant
PLEKHH2	Chemonaive_Samples		1.85169		1	Resistant
WDR12	Chemonaive_Samples		-0.497511		1	Resistant
SLC35G2	Chemonaive_Samples		5.4097		1	Resistant
ENSG00000240207	Chemonaive_Samples		1.53846		1	Resistant
GATA2	Chemonaive_Samples		0.820196		1	Resistant
ENSG00000249780	Chemonaive_Samples		-4.74048		1	Resistant
RPL7P23	Chemonaive_Samples		-0.526189		1	Resistant
ARAP3	Chemonaive_Samples		1.63874		1	Resistant
RPL7P19	Chemonaive_Samples		-0.51953		1	Resistant
PCDHB3	Chemonaive_Samples		1.89143		1	Resistant
LYPLA1P3	Chemonaive_Samples		-0.854148		1	Resistant
ALDH8A1	Chemonaive_Samples		-3.47969		1	Resistant
RPL7P26	Chemonaive_Samples		-0.531677		1	Resistant
ATP6V0E2-AS1	Chemonaive_Samples		2.40536		1	Resistant
SCML2	Chemonaive_Samples		1.10189		1	Resistant
SLC16A2	Chemonaive_Samples		-1.65238		1	Resistant
MRPL15	Chemonaive_Samples		-0.76182		1	Resistant
LYPLA1	Chemonaive_Samples		-0.774918		1	Resistant
RRS1	Chemonaive_Samples		-0.65054		1	Resistant
EBAG9	Chemonaive_Samples		-0.458687		1	Resistant
ATP6V1H	Chemonaive_Samples		-0.571935		1	Resistant
NBN	Chemonaive_Samples		-0.581987		1	Resistant
COPS5	Chemonaive_Samples		-0.523041		1	Resistant
ARFGEF1	Chemonaive_Samples		-0.731132		1	Resistant
RMDN1	Chemonaive_Samples		-0.672702		1	Resistant
TPD52	Chemonaive_Samples		-0.535706		1	Resistant
TMEM68	Chemonaive_Samples		-0.731724		1	Resistant
TMEM70	Chemonaive_Samples		-0.55482		1	Resistant
OTUD6B-AS1	Chemonaive_Samples		-0.600508		1	Resistant
SPINK4	Chemonaive_Samples		-1.2993		1	Resistant
PTPDC1	Chemonaive_Samples		0.798781		1	Resistant
BICD2	Chemonaive_Samples		0.485432		1	Resistant
ASB6	Chemonaive_Samples		0.553656		1	Resistant
STOM	Chemonaive_Samples		1.62174		1	Resistant
QSOX2	Chemonaive_Samples		0.601229		1	Resistant
CAMSAP1	Chemonaive_Samples		0.557243		1	Resistant
GRIN1	Chemonaive_Samples		1.43745		1	Resistant
ELP1	Chemonaive_Samples		0.516317		1	Resistant
RC3H2	Chemonaive_Samples		0.533811		1	Resistant
SLC2A6	Chemonaive_Samples		0.906165		1	Resistant
MFSD14C	Chemonaive_Samples		0.951203		1	Resistant
SEMA4D	Chemonaive_Samples		0.598598		1	Resistant
FBXW2	Chemonaive_Samples		0.502582		1	Resistant
UGCG	Chemonaive_Samples		0.5369		1	Resistant
FAM219A	Chemonaive_Samples		0.55778		1	Resistant
ALDOB	Chemonaive_Samples		-1.28285		1	Resistant
PRRC2B	Chemonaive_Samples		0.611337		1	Resistant
RGS3	Chemonaive_Samples		0.835302		1	Resistant
ZBTB43	Chemonaive_Samples		0.643573		1	Resistant
ZBTB34	Chemonaive_Samples		0.794229		1	Resistant
KCTD14	Chemonaive_Samples		-0.639182		1	Resistant
SRSF8	Chemonaive_Samples		-0.511194		1	Resistant
MCAM	Chemonaive_Samples		2.26087		1	Resistant
FADS2	Chemonaive_Samples		2.42692		1	Resistant
MDK	Chemonaive_Samples		1.59895		1	Resistant
MYO7A	Chemonaive_Samples		1.61187		1	Resistant
ENSG00000289268	Chemonaive_Samples		0.679602		1	Resistant
RTKN2	Chemonaive_Samples		0.620996		1	Resistant
IFIT1	Chemonaive_Samples		1.10617		1	Resistant
HOXC13	Chemonaive_Samples		3.60132		1	Resistant
MSRB3	Chemonaive_Samples		4.02927		1	Resistant
ACRBP	Chemonaive_Samples		-1.14073		1	Resistant
PCCA	Chemonaive_Samples		-1.09515		1	Resistant
RPL7P44	Chemonaive_Samples		-0.517424		1	Resistant
ALDH1A3	Chemonaive_Samples		-1.35686		1	Resistant
ALPK3	Chemonaive_Samples		3.94105		1	Resistant
PCMTD1P2	Chemonaive_Samples		-0.700742		1	Resistant
GLIS2	Chemonaive_Samples		3.34709		1	Resistant
CACNA1H	Chemonaive_Samples		3.8427		1	Resistant
ST6GALNAC1	Chemonaive_Samples		-2.07556		1	Resistant
GAS7	Chemonaive_Samples		-2.62049		1	Resistant
MRC2	Chemonaive_Samples		2.29437		1	Resistant
CABLES1	Chemonaive_Samples		0.590943		1	Resistant
ENSG00000278041	Chemonaive_Samples		2.02406		1	Resistant
BCAM	Chemonaive_Samples		0.842774		1	Resistant
RPL7P50	Chemonaive_Samples		-0.584634		1	Resistant
ENSG00000268756	Chemonaive_Samples		-3.99668		1	Resistant
CACNG8	Chemonaive_Samples		1.22304		1	Resistant
PIK3IP1	Chemonaive_Samples		-0.721574		1	Resistant
LGALS1	Chemonaive_Samples		2.35018		1	Resistant
CBR3	Chemonaive_Samples		3.03276		1	Resistant
TACSTD2	Chemonaive_Samples			-2.02522	1	Resistant
MYCL	Chemonaive_Samples			-1.44263	1	Resistant
MYRIP	Chemonaive_Samples			1.22021	1	Resistant
CLSTN2	Chemonaive_Samples			-4.15027	1	Resistant
SH3BP5	Chemonaive_Samples			-1.00405	1	Resistant
SPTSSB	Chemonaive_Samples			-2.71602	1	Resistant
FBLN2	Chemonaive_Samples			3.71095	1	Resistant
ADH1C	Chemonaive_Samples			2.63525	1	Resistant
ABT1P1	Chemonaive_Samples			-2.50844	1	Resistant
RUFY3	Chemonaive_Samples			0.431495	1	Resistant
TDO2	Chemonaive_Samples			-1.76187	1	Resistant
S100P	Chemonaive_Samples			2.17898	1	Resistant
MTREX	Chemonaive_Samples			-0.474741	1	Resistant
ENSG00000289056	Chemonaive_Samples			-1.29161	1	Resistant
DAB2	Chemonaive_Samples			2.16714	1	Resistant
FOXQ1	Chemonaive_Samples			-1.21575	1	Resistant
TRA2A	Chemonaive_Samples			-0.370618	1	Resistant
GTF2IRD1	Chemonaive_Samples			-0.40149	1	Resistant
PCDH19	Chemonaive_Samples			-3.84383	1	Resistant
BNIP3P4	Chemonaive_Samples			-2.11268	1	Resistant
CA9	Chemonaive_Samples			-4.54339	1	Resistant
IFITM3	Chemonaive_Samples			-2.06148	1	Resistant
POU2AF1	Chemonaive_Samples			2.65872	1	Resistant
HTRA1	Chemonaive_Samples			-2.57495	1	Resistant
MIR1915HG	Chemonaive_Samples			-3.34316	1	Resistant
CELF2	Chemonaive_Samples			-1.71354	1	Resistant
KRT4	Chemonaive_Samples			-3.01364	1	Resistant
RASSF8	Chemonaive_Samples			-3.3984	1	Resistant
GRAMD2A	Chemonaive_Samples			1.75128	1	Resistant
HAGH	Chemonaive_Samples			0.382648	1	Resistant
ENSG00000279602	Chemonaive_Samples			3.92652	1	Resistant
WIPI1	Chemonaive_Samples			1.64449	1	Resistant
NDUFV2	Chemonaive_Samples			1.32436	1	Resistant
RPN2	Chemonaive_Samples			0.363443	1	Resistant
MAFB	Chemonaive_Samples			-3.46379	1	Resistant
LPIN3	Chemonaive_Samples			0.468364	1	Resistant
TNNC2	Chemonaive_Samples			2.60795	1	Resistant
PMM1	Chemonaive_Samples			1.00146	1	Resistant
MX1	Chemonaive_Samples			-2.76741	1	Resistant
