# Supplementary material for: Impact of treatment history on drug resistance of metastatic colorectal cancer organoids
Source: iScience. 2025 Oct 17;28(11):113801. doi: 10.1016/j.isci.2025.113801 (PMC12636388; doi:10.1016/j.isci.2025.113801)
Supplement: Table S5. Genes correlating with drug response (AUC) for standard-of-care drugs from all comparisons [file mmc4.xlsx]

## Sheet: Table S5
Gene	Comparison	AUC_Variable	Subgroup	R_Value	P_Value	FDR
MAFB	Chemonaive_Samples	AUC_SN_38	Chemonaive	-0.827681	4.11555e-05	0.0085192
ENSG00000268756	Chemonaive_Samples	AUC_Oxaliplatin	All	-0.611886	9.39233e-05	0.0194421
ENSG00000254548	Mixed_Samples	AUC_5_FU	All	-0.532727	0.000985728	0.0640723
GALNT7-DT	Mixed_Samples	AUC_5_FU	All	0.540225	0.000808471	0.0640723
CALU	Mixed_Samples	AUC_5_FU	Pretreated	0.64984	0.00350969	0.09777
ENSG00000204556	Mixed_Samples	AUC_5_FU	Pretreated	-0.679437	0.00192604	0.065678
ENSG00000250090	Mixed_Samples	AUC_5_FU	Pretreated	-0.701448	0.00117896	0.0574744
ETHE1	Mixed_Samples	AUC_5_FU	All	-0.572119	0.000329667	0.0640723
C3P1	Mixed_Samples	AUC_5_FU	Pretreated	-0.735609	0.000502783	0.0490213
ETS1	Mixed_Samples	AUC_SN_38	Pretreated	0.78403	0.000117768	0.0145465
ETS1	Mixed_Samples	AUC_Oxaliplatin	All	0.448805	0.00684529	0.0448587
CCDC78	Mixed_Samples	AUC_SN_38	Pretreated	-0.744628	0.00039302	0.0255463
ECM1	Mixed_Samples	AUC_Oxaliplatin	All	0.367019	0.0300993	0.0909726
CLIP4	Mixed_Samples	AUC_Oxaliplatin	All	0.522507	0.0012822	0.0448587
MELTF	Mixed_Samples	AUC_Oxaliplatin	All	0.471103	0.00428382	0.0448587
ODAM	Mixed_Samples	AUC_Oxaliplatin	All	-0.362219	0.0324924	0.0910874
L1CAM	Mixed_Samples	AUC_Oxaliplatin	All	0.505528	0.0019498	0.0448587
SYNGR3	Mixed_Samples	AUC_Oxaliplatin	All	0.357101	0.0352125	0.0940608
COX6B2	Mixed_Samples	AUC_Oxaliplatin	All	0.46496	0.00488928	0.0448587
PLXND1	Mixed_Samples	AUC_Oxaliplatin	All	0.450039	0.00667535	0.0448587
ENSG00000254548	Mixed_Samples	AUC_Oxaliplatin	All	-0.426569	0.0106074	0.04701
PPP4R4	Mixed_Samples	AUC_Oxaliplatin	All	0.370227	0.0285824	0.0884693
NES	Mixed_Samples	AUC_Oxaliplatin	All	0.408179	0.0149248	0.0593946
EVA1B	Mixed_Samples	AUC_Oxaliplatin	All	0.427939	0.0103334	0.0468608
SH3RF3	Mixed_Samples	AUC_Oxaliplatin	All	-0.361851	0.0326819	0.0910874
SANBR	Mixed_Samples	AUC_Oxaliplatin	All	0.396974	0.0182166	0.0670235
MBOAT2	Mixed_Samples	AUC_Oxaliplatin	All	0.400079	0.0172489	0.0656091
UBE2E2	Mixed_Samples	AUC_Oxaliplatin	All	0.440204	0.00813648	0.0448587
CLDND1	Mixed_Samples	AUC_Oxaliplatin	All	0.448155	0.00693631	0.0448587
FAM3D	Mixed_Samples	AUC_Oxaliplatin	All	-0.350641	0.0389071	0.0973896
IQCJ-SCHIP1	Mixed_Samples	AUC_Oxaliplatin	All	0.458293	0.00562855	0.0448587
GALNT7-DT	Mixed_Samples	AUC_Oxaliplatin	All	0.444581	0.00745561	0.0448587
PPARGC1B	Mixed_Samples	AUC_Oxaliplatin	All	-0.474506	0.00397716	0.0448587
GMDS	Mixed_Samples	AUC_Oxaliplatin	All	-0.458354	0.00562144	0.0448587
TUBB2B	Mixed_Samples	AUC_Oxaliplatin	All	0.421448	0.0116869	0.0506434
TUBB2A	Mixed_Samples	AUC_Oxaliplatin	All	0.441465	0.00793506	0.0448587
STX1A	Mixed_Samples	AUC_Oxaliplatin	All	0.375965	0.0260252	0.0818536
CALU	Mixed_Samples	AUC_Oxaliplatin	All	0.43865	0.00839055	0.0448587
SRPK2	Mixed_Samples	AUC_Oxaliplatin	All	0.399273	0.0174958	0.0656091
CAPN6	Mixed_Samples	AUC_Oxaliplatin	All	-0.366555	0.0303242	0.0909726
TRPM6	Mixed_Samples	AUC_Oxaliplatin	All	-0.43317	0.00934158	0.0448587
KIAA1958	Mixed_Samples	AUC_Oxaliplatin	All	0.35056	0.0389558	0.0973896
CCDC187	Mixed_Samples	AUC_Oxaliplatin	All	0.45514	0.00601041	0.0448587
LHX6	Mixed_Samples	AUC_Oxaliplatin	All	0.38146	0.0237562	0.0798698
RGS3	Mixed_Samples	AUC_Oxaliplatin	All	0.468884	0.0044946	0.0448587
ENSG00000261578	Mixed_Samples	AUC_Oxaliplatin	All	0.41111	0.0141513	0.0574895
LTBP3	Mixed_Samples	AUC_Oxaliplatin	All	0.437753	0.00854041	0.0448587
MDK	Mixed_Samples	AUC_Oxaliplatin	All	0.37912	0.0247016	0.0799228
TH	Mixed_Samples	AUC_Oxaliplatin	All	0.35501	0.0363757	0.0945769
FXYD6	Mixed_Samples	AUC_Oxaliplatin	All	0.48885	0.00288385	0.0448587
MIR31HG	Mixed_Samples	AUC_SN_38	Pretreated	0.776868	0.000149195	0.0145465
ENO2	Mixed_Samples	AUC_Oxaliplatin	All	0.37924	0.0246523	0.0799228
BICDL1	Mixed_Samples	AUC_Oxaliplatin	All	0.4327	0.00942724	0.0448587
CLBA1	Mixed_Samples	AUC_Oxaliplatin	All	-0.468239	0.00455744	0.0448587
ENSG00000258768	Mixed_Samples	AUC_Oxaliplatin	All	-0.475078	0.00392753	0.0448587
ANKDD1A	Mixed_Samples	AUC_Oxaliplatin	All	0.563656	0.000421987	0.0411437
GLIS2	Mixed_Samples	AUC_Oxaliplatin	All	0.378393	0.0250015	0.0799228
ENSG00000277639	Mixed_Samples	AUC_Oxaliplatin	All	-0.353766	0.0370825	0.0951459
CES3	Mixed_Samples	AUC_Oxaliplatin	All	-0.391307	0.0200997	0.0712626
TNS4	Mixed_Samples	AUC_Oxaliplatin	All	-0.40669	0.015331	0.0597907
SKA1	Mixed_Samples	AUC_Oxaliplatin	All	0.355494	0.0361035	0.0945769
ENSG00000204556	Mixed_Samples	AUC_Oxaliplatin	All	-0.429125	0.0101011	0.0468608
ENSG00000250090	Mixed_Samples	AUC_Oxaliplatin	All	-0.417762	0.0125204	0.0530756
CEACAM7	Mixed_Samples	AUC_Oxaliplatin	All	-0.360921	0.0331651	0.0910874
ENSG00000268756	Mixed_Samples	AUC_Oxaliplatin	All	-0.611886	9.39233e-05	0.0183151
CC2D1A	Mixed_Samples	AUC_Oxaliplatin	All	-0.361777	0.0327203	0.0910874
TRMT1	Mixed_Samples	AUC_Oxaliplatin	All	-0.435356	0.00895172	0.0448587
ETHE1	Mixed_Samples	AUC_Oxaliplatin	All	-0.479886	0.0035311	0.0448587
ZNF575	Mixed_Samples	AUC_Oxaliplatin	All	-0.477628	0.00371267	0.0448587
MEIS3	Mixed_Samples	AUC_Oxaliplatin	All	0.461988	0.00520781	0.0448587
PCSEAT	Mixed_Samples	AUC_Oxaliplatin	All	-0.491397	0.00271994	0.0448587
MT-ND5	Mixed_Samples	AUC_Oxaliplatin	All	-0.39541	0.0187211	0.0676038
COL9A2	Mixed_Samples	AUC_Oxaliplatin	All	0.364598	0.0312874	0.0910874
ACRP1	Mixed_Samples	AUC_Oxaliplatin	All	-0.360017	0.0336408	0.0911106
KCNS3	Mixed_Samples	AUC_Oxaliplatin	All	0.448216	0.00692781	0.0448587
MIR31HG	Mixed_Samples	AUC_Oxaliplatin	All	0.482151	0.00335667	0.0448587
ULK4	Mixed_Samples	AUC_Oxaliplatin	All	-0.504615	0.00199308	0.0448587
SGCE	Mixed_Samples	AUC_Oxaliplatin	All	0.452207	0.00638545	0.0448587
TRIM29	Mixed_Samples	AUC_Oxaliplatin	All	0.438925	0.00834513	0.0448587
1	Mixed_Samples	AUC_Oxaliplatin	All	0.473197	0.00409278	0.0448587
VSIR	Mixed_Samples	AUC_Oxaliplatin	All	0.432725	0.00942273	0.0448587
ZNF503-AS1	Mixed_Samples	AUC_Oxaliplatin	All	0.382336	0.02341	0.0798698
C2CD4A	Mixed_Samples	AUC_Oxaliplatin	All	-0.497679	0.00234989	0.0448587
CCDC78	Mixed_Samples	AUC_Oxaliplatin	All	-0.432675	0.00943184	0.0448587
DOC2B	Mixed_Samples	AUC_Oxaliplatin	All	0.361105	0.0330694	0.0910874
TIMP2	Mixed_Samples	AUC_Oxaliplatin	All	0.531807	0.00100967	0.0448587
INO80C	Mixed_Samples	AUC_Oxaliplatin	All	0.464427	0.00494508	0.0448587
EBF4	Mixed_Samples	AUC_Oxaliplatin	All	0.387042	0.0216216	0.0752893
NRIP3	Mixed_Samples	AUC_Oxaliplatin	All	0.447567	0.00701956	0.0448587
PLEKHH2	Mixed_Samples	AUC_Oxaliplatin	All	0.416403	0.01284	0.0532722
ETS1	Pretreated_Samples	AUC_SN_38	Pretreated	0.78403	0.000117768	0.0151433
L1CAM	Pretreated_Samples	AUC_Oxaliplatin	All	0.505528	0.0019498	0.0891103
CLIP4	Pretreated_Samples	AUC_5_FU	Pretreated	0.607214	0.00752871	0.0545831
HLA-DMB	Pretreated_Samples	AUC_5_FU	Pretreated	-0.604818	0.00783443	0.0547777
SMIM5	Pretreated_Samples	AUC_5_FU	Pretreated	-0.725773	0.000650694	0.0229357
SELENBP1	Pretreated_Samples	AUC_5_FU	Pretreated	-0.683343	0.00177062	0.0359437
SLC1A7	Pretreated_Samples	AUC_5_FU	Pretreated	-0.674494	0.00213871	0.0369834
RUNX3	Pretreated_Samples	AUC_5_FU	Pretreated	0.562245	0.0151528	0.0773739
FCMR	Pretreated_Samples	AUC_5_FU	Pretreated	-0.591539	0.00971543	0.0580069
PMVK	Pretreated_Samples	AUC_5_FU	Pretreated	-0.619674	0.00609024	0.0475507
ENSG00000234929	Pretreated_Samples	AUC_5_FU	Pretreated	-0.648767	0.00358272	0.0401598
LBH	Pretreated_Samples	AUC_5_FU	Pretreated	0.643538	0.00395663	0.0401598
SLC30A3	Pretreated_Samples	AUC_5_FU	Pretreated	0.673446	0.00218621	0.0369834
ENSG00000277701	Pretreated_Samples	AUC_5_FU	Pretreated	-0.724172	0.000677901	0.0229357
ENSG00000230606	Pretreated_Samples	AUC_5_FU	Pretreated	-0.714468	0.000864002	0.0250561
ZNF660	Pretreated_Samples	AUC_5_FU	Pretreated	0.704722	0.00109196	0.0277085
PCDHB3	Pretreated_Samples	AUC_5_FU	Pretreated	0.602191	0.00818101	0.0547777
PCDHB4	Pretreated_Samples	AUC_5_FU	Pretreated	0.651702	0.00338585	0.0401598
COL11A2	Pretreated_Samples	AUC_5_FU	Pretreated	0.560113	0.0156272	0.0773739
DLC1	Pretreated_Samples	AUC_5_FU	Pretreated	0.531247	0.0232869	0.0958896
WDR97	Pretreated_Samples	AUC_5_FU	Pretreated	-0.548053	0.0185371	0.0846437
SLC10A5	Pretreated_Samples	AUC_5_FU	Pretreated	-0.537294	0.0214793	0.0908397
CTHRC1	Pretreated_Samples	AUC_5_FU	Pretreated	-0.598993	0.0086196	0.0547777
KCNQ1OT1	Pretreated_Samples	AUC_5_FU	Pretreated	0.608402	0.0073808	0.0545831
CFAP300	Pretreated_Samples	AUC_5_FU	Pretreated	-0.637804	0.00440264	0.0406243
ANO5	Pretreated_Samples	AUC_5_FU	Pretreated	0.620862	0.00596572	0.0475507
USP28	Pretreated_Samples	AUC_5_FU	Pretreated	0.663747	0.00266847	0.0386928
PAPSS2	Pretreated_Samples	AUC_5_FU	Pretreated	-0.644156	0.00391079	0.0401598
PDCD4	Pretreated_Samples	AUC_5_FU	Pretreated	-0.729191	0.000595655	0.0229357
URAD	Pretreated_Samples	AUC_5_FU	Pretreated	-0.648234	0.00361945	0.0401598
TEX30	Pretreated_Samples	AUC_5_FU	Pretreated	0.560403	0.0155621	0.0773739
AP1G2-AS1	Pretreated_Samples	AUC_5_FU	Pretreated	-0.74663	0.000371609	0.0229357
CA12	Pretreated_Samples	AUC_5_FU	Pretreated	-0.6217	0.00587908	0.0475507
NLRP1	Pretreated_Samples	AUC_5_FU	Pretreated	-0.54718	0.0187634	0.0846437
MYO15B	Pretreated_Samples	AUC_5_FU	Pretreated	-0.638207	0.00436999	0.0406243
CNFN	Pretreated_Samples	AUC_5_FU	Pretreated	-0.760142	0.000251166	0.0229357
PGLS	Pretreated_Samples	AUC_5_FU	Pretreated	-0.688559	0.00157938	0.0356238
CELSR1	Pretreated_Samples	AUC_5_FU	Pretreated	0.56403	0.0147644	0.0773739
ENSG00000278931	Pretreated_Samples	AUC_5_FU	Pretreated	0.667322	0.00248148	0.0386928
KCNAB2	Pretreated_Samples	AUC_5_FU	Pretreated	-0.528676	0.0240905	0.0958896
DPYSL3	Pretreated_Samples	AUC_5_FU	Pretreated	0.544543	0.0194597	0.0858765
ENSG00000237070	Pretreated_Samples	AUC_5_FU	Pretreated	-0.538245	0.0212055	0.0908397
POLR2J4	Pretreated_Samples	AUC_5_FU	Pretreated	-0.562397	0.0151194	0.0773739
IGSF22	Pretreated_Samples	AUC_5_FU	Pretreated	-0.620517	0.00600162	0.0475507
PYCARD-AS1	Pretreated_Samples	AUC_5_FU	Pretreated	-0.586379	0.0105374	0.061117
CES3	Pretreated_Samples	AUC_5_FU	Pretreated	-0.564583	0.0146457	0.0773739
MIR31HG	Pretreated_Samples	AUC_SN_38	All	0.524221	0.00122758	0.0567159
PTGES3L	Pretreated_Samples	AUC_5_FU	Pretreated	-0.594006	0.009341	0.0574613
DSC3	Pretreated_Samples	AUC_5_FU	Pretreated	0.528724	0.0240751	0.0958896
AP1M2	Pretreated_Samples	AUC_5_FU	Pretreated	-0.550473	0.0179217	0.0846069
C3P1	Pretreated_Samples	AUC_5_FU	Pretreated	-0.735609	0.000502783	0.0229357
SPINK5	Pretreated_Samples	AUC_5_FU	Pretreated	0.598884	0.00863491	0.0547777
HOTAIRM1	Pretreated_Samples	AUC_5_FU	Pretreated	0.555604	0.0166694	0.0805689
CLIP4	Pretreated_Samples	AUC_SN_38	Pretreated	0.616845	0.00639542	0.0721261
ENSG00000278931	Pretreated_Samples	AUC_SN_38	Pretreated	0.564531	0.0146568	0.0980496
GPC1	Pretreated_Samples	AUC_SN_38	Pretreated	0.633911	0.00472823	0.0623191
CTSE	Pretreated_Samples	AUC_SN_38	Pretreated	0.608892	0.00732042	0.0743023
TUBA4B	Pretreated_Samples	AUC_SN_38	Pretreated	-0.583465	0.0110258	0.0828976
EIF4E3	Pretreated_Samples	AUC_SN_38	Pretreated	0.609993	0.00718629	0.0743023
MELTF	Pretreated_Samples	AUC_SN_38	All	0.531927	0.00100652	0.0567159
UGT2B7	Pretreated_Samples	AUC_SN_38	Pretreated	-0.588421	0.0102058	0.0828714
CPE	Pretreated_Samples	AUC_SN_38	Pretreated	0.68707	0.00163214	0.0467077
ANXA2P1	Pretreated_Samples	AUC_SN_38	Pretreated	0.604115	0.00792596	0.0766176
CXCL1	Pretreated_Samples	AUC_SN_38	Pretreated	0.563066	0.0149731	0.0980496
DAP	Pretreated_Samples	AUC_SN_38	Pretreated	0.723984	0.000681155	0.035234
EMSLR	Pretreated_Samples	AUC_SN_38	Pretreated	-0.669713	0.00236249	0.0467077
HOTAIRM1	Pretreated_Samples	AUC_SN_38	Pretreated	0.566045	0.0143356	0.0980496
ANXA2P2	Pretreated_Samples	AUC_SN_38	Pretreated	0.599416	0.00856055	0.0789906
KLF9	Pretreated_Samples	AUC_SN_38	Pretreated	0.591978	0.00964797	0.0828714
MIR31HG	Pretreated_Samples	AUC_Oxaliplatin	All	0.482151	0.00335667	0.0891103
NDEL1	Pretreated_Samples	AUC_SN_38	Pretreated	0.674476	0.00213955	0.0467077
IL18	Pretreated_Samples	AUC_SN_38	Pretreated	0.585237	0.0107267	0.0828976
KCTD21	Pretreated_Samples	AUC_SN_38	All	0.566991	0.000383173	0.0567159
ANXA2P3	Pretreated_Samples	AUC_SN_38	Pretreated	0.638581	0.00433991	0.0623191
SCEL	Pretreated_Samples	AUC_SN_38	Pretreated	0.684398	0.00173046	0.0467077
SAMD4A	Pretreated_Samples	AUC_SN_38	Pretreated	0.646689	0.00372767	0.0582091
ANXA2	Pretreated_Samples	AUC_SN_38	Pretreated	0.59064	0.00985483	0.0828714
GDPD3	Pretreated_Samples	AUC_SN_38	Pretreated	0.660466	0.00285018	0.0482156
TVP23B	Pretreated_Samples	AUC_SN_38	All	0.517384	0.00145838	0.0567159
SPAG7	Pretreated_Samples	AUC_SN_38	All	0.528	0.00111434	0.0567159
PI3	Pretreated_Samples	AUC_SN_38	Pretreated	0.67767	0.00199996	0.0467077
PEPD	Pretreated_Samples	AUC_SN_38	All	-0.511751	0.00167633	0.0567159
A4GALT	Pretreated_Samples	AUC_SN_38	Pretreated	0.628609	0.00520299	0.0623191
CLIP4	Pretreated_Samples	AUC_Oxaliplatin	All	0.522507	0.0012822	0.0891103
PYCARD-AS1	Pretreated_Samples	AUC_Oxaliplatin	All	-0.482196	0.00335331	0.0891103
DSC3	Pretreated_Samples	AUC_Oxaliplatin	All	0.508211	0.00182746	0.0891103
MELTF	Pretreated_Samples	AUC_Oxaliplatin	All	0.471103	0.00428382	0.096624
PPP1R1B	Pretreated_Samples	AUC_5_FU	Pretreated	-0.649135	0.00355751	0.0401598
SAMD4A	Pretreated_Samples	AUC_Oxaliplatin	All	0.480132	0.00351174	0.0891103
C2CD4A	Pretreated_Samples	AUC_Oxaliplatin	All	-0.497679	0.00234989	0.0891103
TIMP2	Pretreated_Samples	AUC_Oxaliplatin	All	0.531807	0.00100967	0.0891103
