# Supplementary material for: Impact of treatment history on drug resistance of metastatic colorectal cancer organoids
Source: iScience. 2025 Oct 17;28(11):113801. doi: 10.1016/j.isci.2025.113801 (PMC12636388; doi:10.1016/j.isci.2025.113801)
Supplement: Table S6. Genes in the black module, with their module membership value and correlation with the AUC of Oxaliplatin and SN38 [file mmc5.xlsx]

## Sheet: Table S6
genes_black_AUC_Oxaliplatin_SN38
Gene	Module	Module_Membership	MM_P_value_Oxaliplatin	Gene_Significance_Oxaliplatin	GS_P_value_Oxaliplatin	MM_P_value_SN38	Gene_Significance_SN38	GS_P_value_SN38
ANKS4B	black	0.940228076299349	5.32502693581702e-17	-0.393129852560378	0.0194771091115513	5.32502693581702e-17	-0.392226157226196	0.0197837376343806
GUCY2C	black	0.938100618339505	9.33256633232539e-17	-0.403618713455981	0.0161985291453714	9.33256633232539e-17	-0.398983903862614	0.0175851967675643
DDC	black	0.903969720574486	1.01071661549287e-13	-0.406531305975244	0.0153749211472252	1.01071661549287e-13	-0.374892335032672	0.0264883393066297
POF1B	black	0.895283856298703	3.94693537647644e-13	-0.251193900919571	0.145511936713302	3.94693537647644e-13	-0.273180705384852	0.112323619787685
EVX1	black	0.885792439374451	1.53578438596055e-12	-0.421463713696025	0.0116835579071167	1.53578438596055e-12	-0.448449344290604	0.00689499310870006
A1CF	black	0.88460541087956	1.80490497671268e-12	-0.341419258248131	0.044720086806995	1.80490497671268e-12	-0.30214499275971	0.0777170963040242
BAIAP2L2	black	0.864993136292595	2.0670035517646e-11	-0.208539492751379	0.229285071595321	2.0670035517646e-11	-0.394803889055267	0.0189195549237989
TLDC2	black	0.86245991915467	2.75418510040816e-11	-0.176928749520485	0.30926748732951	2.75418510040816e-11	-0.367687178221076	0.0297780681420403
CYP2B6	black	0.861310982861771	3.13125659503154e-11	-0.447882364712236	0.00697482800934031	3.13125659503154e-11	-0.397026533299683	0.0181998998744491
KDM7A-DT	black	0.856590966600609	5.24266509703091e-11	-0.214978967000911	0.214899314933215	5.24266509703091e-11	-0.297177925988123	0.0829733807711965
HEPH	black	0.843274930442348	2.04425656293408e-10	-0.449390305156223	0.00676422566730804	2.04425656293408e-10	-0.388507519479281	0.021088101043182
EVX1-AS	black	0.832122783474342	5.82054920915823e-10	-0.380721007492577	0.0240515190346738	5.82054920915823e-10	-0.367475106219446	0.0298797488465979
METTL7B	black	0.824466123669573	1.14352280483733e-09	-0.412683076794783	0.0137503518194122	1.14352280483733e-09	-0.473541910606023	0.00406201500967178
PCAT1	black	0.822499279575985	1.35305978162882e-09	-0.274389045695043	0.110680764789651	1.35305978162882e-09	-0.268073811360082	0.11946996445289
CYP2B7P	black	0.818587552281879	1.87944668655566e-09	-0.41354188136836	0.0135354974666882	1.87944668655566e-09	-0.370499146035682	0.028456441525918
TST	black	0.812584442473951	3.06592599438926e-09	-0.391751689048611	0.0199463291381007	3.06592599438926e-09	-0.334717421279066	0.0493673442705212
LINC02418	black	0.810484680120743	3.62348367744716e-09	-0.371415168103039	0.028036461125213	3.62348367744716e-09	-0.459391971154569	0.0055004695465691
HKDC1	black	0.808951508265276	4.08835886013803e-09	-0.257931500342549	0.134661575200624	4.08835886013803e-09	-0.345651296071333	0.0419713888801798
SLC7A8	black	0.808458982799606	4.24903655829036e-09	-0.366969712692821	0.0301232139325282	4.24903655829036e-09	-0.362177760883419	0.0325134162960042
RUBCNL	black	0.80844416112856	4.25396125496795e-09	-0.351650683480234	0.0383100473877189	4.25396125496795e-09	-0.346249654384548	0.0415940035610729
MYO1A	black	0.808096876391673	4.37087463721312e-09	-0.408103443113533	0.0149451605614746	4.37087463721312e-09	-0.32751482365219	0.0547844088113089
ANKRD40CL	black	0.807549779039186	4.56110333407841e-09	-0.247877966842819	0.151080440360922	4.56110333407841e-09	-0.317197967023414	0.0633554801581194
CDH17	black	0.800726078153901	7.67409127355668e-09	-0.438803466240769	0.00836519293089008	7.67409127355668e-09	-0.415011885029888	0.013174296681481
SLC39A5	black	0.798097300266084	9.3278124499357e-09	-0.288752263752443	0.0925126512196443	9.3278124499357e-09	-0.35919630292631	0.0340771669952145
DMAC2L	black	0.792095818434721	1.441196377485e-08	-0.307381874638729	0.0724592058248675	1.441196377485e-08	-0.321236875375053	0.0598822837984444
SPATA25	black	0.788978872524273	1.7965975199455e-08	-0.386035212763312	0.0219942198735699	1.7965975199455e-08	-0.362840071090513	0.0321741204159767
CLRN3	black	0.787546933411587	1.9856195745735e-08	-0.225686837377323	0.192375101750199	1.9856195745735e-08	-0.350338395335127	0.0390879409152743
NR1I2	black	0.787308861946703	2.01877144532744e-08	-0.488847323132685	0.0028840529682742	2.01877144532744e-08	-0.351597127534327	0.0383415465809333
WNK4	black	0.786103008159048	2.19468302440143e-08	-0.466898288387611	0.00469072247493563	2.19468302440143e-08	-0.467915749910652	0.00458930934780207
AOAH	black	0.785535330191684	2.28230465845992e-08	-0.30905529635978	0.0708389669486752	2.28230465845992e-08	-0.350369962439069	0.0390690797089073
MAP2K6	black	0.784671796596331	2.42180400176555e-08	-0.187246781574315	0.281436502744866	2.42180400176555e-08	-0.319240331019707	0.0615798647282715
TINAG	black	0.782369546228829	2.83311779515587e-08	-0.347586289382397	0.0407608764218506	2.83311779515587e-08	-0.339403421867362	0.0460793221802633
BATF2	black	0.781932537586368	2.91812578018956e-08	-0.237025068802163	0.170386927726516	2.91812578018956e-08	-0.303047897844547	0.0767900355536859
AUTS2	black	0.781376073637308	3.0297785490492e-08	-0.202726850811506	0.242819783701236	3.0297785490492e-08	-0.214061763169774	0.216909515140305
L2HGDH	black	0.779068588815028	3.53616144455558e-08	-0.329589718414283	0.0531775839207447	3.53616144455558e-08	-0.336819463047588	0.0478699303333537
NHLRC1	black	0.775807096509135	4.38590092741872e-08	-0.477612320029049	0.00371399014629311	4.38590092741872e-08	-0.33448495997788	0.049535216111938
ZBED3	black	0.773968890734936	4.94415576568447e-08	-0.37216016767181	0.0276986595119577	4.94415576568447e-08	-0.380896596902223	0.0239810886930114
PRUNE2	black	0.773537407549804	5.08435834322425e-08	-0.435598749124161	0.00890936451553346	5.08435834322425e-08	-0.307721299493093	0.0721282514061103
EPHX2	black	0.771521081117613	5.78945645925668e-08	-0.317415802067578	0.0631641961100008	5.78945645925668e-08	-0.279154080813264	0.104378194525642
ZSWIM5	black	0.768922716079598	6.83106695119899e-08	-0.287340398689322	0.0941900737200543	6.83106695119899e-08	-0.317877760063378	0.0627600502921963
DPEP1	black	0.768295138982093	7.10729129830135e-08	-0.312861498402324	0.067259233558349	7.10729129830135e-08	-0.349200792991867	0.0397725893132919
CEBPB-AS1	black	0.768254171899206	7.12567585114352e-08	-0.272209823504693	0.113656857696962	7.12567585114352e-08	-0.363346136845778	0.031916821621295
MIR194-2HG	black	0.764739979917347	8.87629167050809e-08	-0.359875018975594	0.0337159046820088	8.87629167050809e-08	-0.320869602584833	0.0601917512736981
CLCN5	black	0.762168310551795	1.03996652439213e-07	-0.295328002206425	0.084999725426004	1.03996652439213e-07	-0.400921496146141	0.0169938893753705
MAP4K5	black	0.761148309083933	1.10679302850935e-07	-0.295586029039412	0.0847148236543094	1.10679302850935e-07	-0.320587048215029	0.0604306935659084
ABCB1	black	0.757486936559836	1.38060787131296e-07	-0.236146096568477	0.172024284130906	1.38060787131296e-07	-0.270954142098942	0.115398770203979
MAML3	black	0.754980059852787	1.60266947237119e-07	-0.3707528377196	0.0283396142656334	1.60266947237119e-07	-0.229072871228193	0.185610372014962
R3HDML-AS1	black	0.752335993715483	1.87213811654526e-07	-0.363182798156393	0.0319996833843751	1.87213811654526e-07	-0.35937127172735	0.0339837353948943
ZFP36L1	black	0.747984977036447	2.4077304064821e-07	-0.385856159249481	0.0220610791735283	2.4077304064821e-07	-0.338505029311169	0.0466956795165836
RHOU	black	0.7394338825213	3.89137196145929e-07	-0.183413131244208	0.291581356852143	3.89137196145929e-07	-0.240189750875533	0.164583989594321
MOGAT3	black	0.739273697519719	3.92583393591618e-07	-0.229498689547319	0.184771687947752	3.92583393591618e-07	-0.365370014302809	0.0309045788262748
FABP1	black	0.738326150384389	4.13548685634661e-07	-0.305688792174363	0.0741277753270815	4.13548685634661e-07	-0.24738126520603	0.151927711356851
C3orf85	black	0.735972903995041	4.70142014096437e-07	-0.291528216723664	0.0892813732694146	4.70142014096437e-07	-0.265463334668292	0.123251574309782
GLYCTK	black	0.735699685187347	4.77153994556366e-07	-0.238850056316426	0.167022951777547	4.77153994556366e-07	-0.379899185067154	0.0243834356254069
CYP2C18	black	0.734695769507695	5.03751500782115e-07	-0.152059642111383	0.383201441429517	5.03751500782115e-07	-0.12945591029163	0.458581557340908
LINC01124	black	0.733790546560741	5.28894072507095e-07	-0.104826520168169	0.548976620133373	5.28894072507095e-07	-0.264644741306172	0.124455571982813
TMEM150B	black	0.729231188725867	6.73964137920454e-07	-0.199243474947652	0.251182413320224	6.73964137920454e-07	-0.277577306087641	0.106432899940174
CCL23	black	0.727957697952907	7.20554764904206e-07	-0.358089892443725	0.034672837736472	7.20554764904206e-07	-0.445301354500268	0.0073483321181059
B3GALT9	black	0.727879373494712	7.23514476950219e-07	-0.248878580010396	0.149384034160026	7.23514476950219e-07	-0.322088226534113	0.0591697653956459
MEP1A	black	0.726371639081741	7.82706559975852e-07	-0.312617020261437	0.0674848120483654	7.82706559975852e-07	-0.346219698998431	0.0416128310971938
SULT1B1	black	0.725755571879316	8.08145607679715e-07	-0.4282138704248	0.0102791389358504	8.08145607679715e-07	-0.289160708491302	0.092031673844977
SLC22A3	black	0.725082552132859	8.36801180762896e-07	-0.302343694190457	0.0775123367986075	8.36801180762896e-07	-0.118790563674879	0.4967170546857
HUNK	black	0.721693414227215	9.95784626092023e-07	-0.362342351216419	0.0324288264459471	9.95784626092023e-07	-0.460453486807395	0.00537912543522599
IHH	black	0.720183715093456	1.07514234448064e-06	-0.254056966132755	0.140825785130358	1.07514234448064e-06	-0.193998095648091	0.264132794799546
SHH	black	0.719759002543216	1.09848905622204e-06	-0.0915692982485055	0.600864054172097	1.09848905622204e-06	-0.227154538801738	0.1894219705677
PTPRO	black	0.717413976550834	1.23597218252432e-06	-0.216090911446388	0.212479528033829	1.23597218252432e-06	-0.220352795206269	0.203378981413309
PHGR1	black	0.71667012480304	1.28276795855804e-06	-0.342231990561894	0.0441812832707755	1.28276795855804e-06	-0.323131242037461	0.0583060013396962
FITM2	black	0.716515382051683	1.29270440401178e-06	-0.22411649078922	0.195570339553115	1.29270440401178e-06	-0.282867120339589	0.0996584852570408
EVX2	black	0.716339643108027	1.30407451406386e-06	-0.397842010569663	0.0179416581495872	1.30407451406386e-06	-0.409012764532808	0.0147012257779415
CDHR1	black	0.710696196601165	1.72170671858967e-06	-0.342161722978135	0.0442276600902683	1.72170671858967e-06	-0.302325244179067	0.0775313316540239
BCLAF3	black	0.708764852341749	1.89062902975755e-06	-0.147629868928406	0.397372933652551	1.89062902975755e-06	-0.421165936332847	0.011749075115108
SAV1	black	0.7051538360327	2.24772685146361e-06	-0.255191487651249	0.138999790277935	2.24772685146361e-06	-0.232527880204244	0.178882547295254
DEPTOR	black	0.704322286388947	2.33824305306301e-06	-0.306203324581705	0.0736175562700436	2.33824305306301e-06	-0.181748817355959	0.296057612886164
C10orf99	black	0.704190025865632	2.3529432197708e-06	-0.289051137831254	0.0921605139168635	2.3529432197708e-06	-0.231130772858243	0.181581939660904
SSTR1	black	0.70387123885517	2.38872283481052e-06	-0.0414209052166414	0.813237829640571	2.38872283481052e-06	-0.216936029671337	0.210653000835585
UPRT	black	0.702616382374993	2.53444871977656e-06	-0.333651960294721	0.0501405190578889	2.53444871977656e-06	-0.335884858894992	0.0485311488358786
IL22RA1	black	0.698730707294643	3.03875730667519e-06	-0.134586630451087	0.440810415320617	3.03875730667519e-06	-0.291767469338669	0.0890069878653348
PLIN2	black	0.698692317997285	3.04416735596172e-06	-0.276350756469743	0.10805225329131	3.04416735596172e-06	-0.387637682578344	0.0214032998585138
ENTPD5	black	0.697119714952829	3.27349796309506e-06	-0.510779546132762	0.00171665646604654	3.27349796309506e-06	-0.422629971863123	0.0114299233379766
SP5	black	0.693200333315975	3.91535902130817e-06	-0.145103305753362	0.405588879920772	3.91535902130817e-06	-0.265392325203659	0.123355671108709
CADPS	black	0.692841078161095	3.97959376524613e-06	-0.199600974579529	0.250315441123401	3.97959376524613e-06	-0.167696620258152	0.33558865110121
MVB12B	black	0.690254679990863	4.47118443138102e-06	-0.180587143431792	0.299207841922788	4.47118443138102e-06	-0.317596095849006	0.0630062220530343
AGMAT	black	0.688946817735666	4.74030039606615e-06	-0.405400289185111	0.015690470096976	4.74030039606615e-06	-0.320625256741739	0.0603983387397875
LINC01504	black	0.688451282125485	4.84606633227606e-06	-0.401750737316203	0.0167459567536278	4.84606633227606e-06	-0.266732738211613	0.121401701904305
TMLHEP1	black	0.688307665764938	4.87711920297523e-06	-0.281328983511639	0.101593540360628	4.87711920297523e-06	-0.272656307046958	0.113042267700274
VAV3	black	0.687854259297172	4.9763497799858e-06	-0.361437182544867	0.0328962628619238	4.9763497799858e-06	-0.339260941402794	0.0461766350684828
VASH1-AS1	black	0.686761042911553	5.22322301295719e-06	-0.40602665544069	0.0155150522615404	5.22322301295719e-06	-0.426919557926958	0.0105367312563014
4	black	0.686647156398877	5.24957303936034e-06	-0.365546553569098	0.0308175431416713	5.24957303936034e-06	-0.255549379517964	0.138427392414594
PTPRG	black	0.682729561292556	6.23324192993897e-06	-0.408649504478439	0.0147982696589848	6.23324192993897e-06	-0.460311274453548	0.00539524717080593
CRB2	black	0.681692312375202	6.52039831137064e-06	-0.324441346700398	0.0572352351291394	6.52039831137064e-06	-0.389304287295956	0.0208027725813962
SLC22A11	black	0.680588161949601	6.83927529258231e-06	-0.0793160124374691	0.6506113579817	6.83927529258231e-06	-0.210879781284636	0.223983199903007
NCALD	black	0.677685488342485	7.74648362799367e-06	-0.288090745632919	0.093295723210715	7.74648362799367e-06	-0.291894249057161	0.0888618541403031
HMGA1P4	black	0.676554674188822	8.12861295832224e-06	-0.240300011253373	0.164384401966177	8.12861295832224e-06	-0.460676462577815	0.00535393151783223
CPPED1	black	0.676104384619446	8.28549476580514e-06	-0.253911423460597	0.141061300468719	8.28549476580514e-06	-0.249281453325842	0.148704944980124
LINC00570	black	0.674483278315122	8.87338437218229e-06	-0.162598982212954	0.350693909391656	8.87338437218229e-06	-0.127999173665571	0.463696090749703
GJB1	black	0.6743476526209	8.92424927818874e-06	-0.212713404204738	0.219888022594772	8.92424927818874e-06	-0.286335796037191	0.0953977191078808
LINC02177	black	0.672901947213337	9.48317387858743e-06	-0.258573421824646	0.133659823497262	9.48317387858743e-06	-0.184922377523596	0.287559875360111
PLPP6	black	0.672839933551725	9.50784614838009e-06	-0.26065537203254	0.130448662156234	9.50784614838009e-06	-0.272638993177139	0.113066053813334
CDKL1	black	0.671037576699002	1.02509358374754e-05	-0.178218507251866	0.305696942055366	1.02509358374754e-05	-0.121629881081533	0.486409999557716
GTF2H2B	black	0.664820973295229	1.32374363757534e-05	-0.202419044003752	0.243551129514	1.32374363757534e-05	-0.259425069444182	0.132339283089953
GTF2H2C	black	0.662928115379425	1.42924174871069e-05	-0.217004804036239	0.210504839126128	1.42924174871069e-05	-0.250933366062165	0.145943953129699
DTD2	black	0.661587432716541	1.50852294372786e-05	-0.199621670907874	0.250265311566666	1.50852294372786e-05	-0.191549456009761	0.270325915674479
LINC02298	black	0.659395004222374	1.64681369354653e-05	-0.432735580188607	0.00942075151223223	1.64681369354653e-05	-0.515732462875901	0.00151952990344842
GLIDR	black	0.65875810766394	1.68908989260244e-05	-0.391607236029058	0.0199960507745626	1.68908989260244e-05	-0.399926822127434	0.0172953279658585
RPS6KA6	black	0.658323073453338	1.71853039726955e-05	-0.0900206339829931	0.607060469223285	1.71853039726955e-05	-0.178895230896274	0.303833982302246
EPDR1	black	0.657774741055454	1.75630137949766e-05	-0.117095898661226	0.502921354610123	1.75630137949766e-05	-0.399545420759678	0.0174120922448566
GGACT	black	0.655272716206225	1.93839371413517e-05	-0.257185888591595	0.135832075601134	1.93839371413517e-05	-0.176265093500512	0.311114940569245
ADGRF3	black	0.654294600179386	2.01411572431566e-05	-0.329665981651201	0.0531192479131809	2.01411572431566e-05	-0.378752524714838	0.0248528634193079
MBLAC2	black	0.651055275356509	2.28444156445217e-05	-0.188989458226371	0.276901395041285	2.28444156445217e-05	-0.272005913954286	0.113938374913581
GEMIN8	black	0.650408537518263	2.34219709483377e-05	-0.233005448570844	0.177966384959974	2.34219709483377e-05	-0.168325845256731	0.33375226992442
LDAH	black	0.649490833801291	2.42642279417321e-05	-0.214656275252396	0.215605080610351	2.42642279417321e-05	-0.250765082578873	0.146223496366019
GTF2H2	black	0.648396423343514	2.53044890149195e-05	-0.212526234020323	0.220303680253663	2.53044890149195e-05	-0.262566138800475	0.127552091443435
KALRN	black	0.648068152405943	2.56243012077551e-05	-0.148345530162162	0.395063248113141	2.56243012077551e-05	-0.107575083695284	0.538489499951204
CA12	black	0.646663006824644	2.70350328325312e-05	-0.248669525549529	0.149737307451823	2.70350328325312e-05	-0.182094634492398	0.295123930110754
RBBP8NL	black	0.646504316176392	2.71986959525283e-05	-0.142060565888205	0.415610624325887	2.71986959525283e-05	-0.159218464175413	0.360933958167582
CTTNBP2	black	0.646083441580269	2.76371131403209e-05	-0.183805578756077	0.29053220503134	2.76371131403209e-05	-0.325868102495678	0.0560869292534761
PLA2G4F	black	0.637595730654622	3.79612291952842e-05	-0.0497996456630278	0.776337449164068	3.79612291952842e-05	-0.103684712611513	0.553361244046866
ACP3	black	0.634862881666851	4.19613111884278e-05	-0.29485508582431	0.0855238161118586	4.19613111884278e-05	-0.2480666737602	0.150759446789297
SLC25A5P7	black	0.633505332760434	4.40866588141684e-05	-0.329967561803339	0.0528890595185932	4.40866588141684e-05	-0.278359138698489	0.105410300802814
ITGA1	black	0.632512256473851	4.57024744651033e-05	-0.0129464576183541	0.941158681489574	4.57024744651033e-05	-0.0169883940751018	0.922836397954038
CNTNAP3P7	black	0.630855196608847	4.85180955251131e-05	-0.33353574674181	0.0502254340168465	4.85180955251131e-05	-0.369272748043428	0.0290267998684621
SLC25A5P1	black	0.62928530033535	5.13291313300254e-05	-0.353254933073296	0.0373761816728035	5.13291313300254e-05	-0.283784154112861	0.0985182249687945
ASCL2	black	0.627009786761249	5.56649501838948e-05	-0.0400876778854185	0.819148283739583	5.56649501838948e-05	-0.146446637074308	0.401208615361542
HMGN5	black	0.625272287613651	5.91951918299443e-05	-0.447820067747877	0.00698364794021267	5.91951918299443e-05	-0.190528003230418	0.272937215822375
FTCDNL1	black	0.623543440987968	6.2907050749238e-05	-0.253275496177294	0.142093737344231	6.2907050749238e-05	-0.29264502308986	0.0880061132736022
TM4SF20	black	0.622803236970715	6.45594641797172e-05	-0.244325694877128	0.157215893424658	6.45594641797172e-05	-0.209447101747044	0.227218886368473
DAPK2	black	0.619116010084559	7.33885282052791e-05	-0.259462059238868	0.132282146954557	7.33885282052791e-05	-0.216450098150904	0.211701900928551
CHST13	black	0.618930886191784	7.38591986228342e-05	-0.108096381710508	0.536511362789929	7.38591986228342e-05	-0.351281118627219	0.0385278363825168
SGMS1-AS1	black	0.616358307440054	8.06874228310524e-05	-0.138213249961632	0.428479765750995	8.06874228310524e-05	-0.170887859525205	0.326339079165093
B3GNT8	black	0.614613352505383	8.56371105455444e-05	-0.164955492677218	0.343660761795264	8.56371105455444e-05	-0.0610576730451855	0.727518174825428
BCL11B	black	0.613878967825046	8.78007225935559e-05	-0.237145073427596	0.170164249145159	8.78007225935559e-05	-0.253030993301482	0.142492160429434
LINC00870	black	0.612595586367028	9.17001593667696e-05	-0.205905227675025	0.23535407532921	9.17001593667696e-05	-0.302422501804492	0.0774312426219898
CEP41	black	0.611222446337972	9.60442423516188e-05	-0.193512234262575	0.265354155856212	9.60442423516188e-05	-0.267927994496044	0.119678885344718
NEURL2	black	0.609331682898262	0.000102328779402957	-0.310468215131184	0.0694931291749167	0.000102328779402957	-0.296508100140591	0.0837027294853566
GUCY2GP	black	0.605239523163922	0.000117213145404015	-0.13326197940293	0.445362151971231	0.000117213145404015	-0.104456701313889	0.550394959512765
LY6G6D	black	0.605222172478571	0.000117280191733208	-0.240961488267062	0.163190679461415	0.000117280191733208	-0.425217358873518	0.0108838162199625
LRRC19	black	0.601836001964768	0.000131044072183582	-0.359365184314842	0.033986982503256	0.000131044072183582	-0.208895854817306	0.228472293192123
FXN	black	0.600485411411015	0.000136926616185782	-0.386742928245805	0.021731598682569	0.000136926616185782	-0.204781018907548	0.23797681312569
FOXA3	black	0.600337916220204	0.000137583177808639	-0.212053315257919	0.221356306894404	0.000137583177808639	-0.179523866197352	0.302109863996785
ARSL	black	0.598625074465299	0.00014541732783586	-0.0894288046437222	0.609435623460766	0.00014541732783586	-0.219707002265156	0.204740274015913
HMGCS2	black	0.593817442691668	0.000169588993136225	-0.421287327726861	0.0117223290772479	0.000169588993136225	-0.135719922212295	0.436936497388302
HOXD4	black	0.592769600409787	0.000175312457929305	-0.170217545699485	0.328268699994084	0.000175312457929305	-0.175710502646053	0.312664096803898
MTERF1	black	0.58986863333504	0.000192071569390828	-0.104234974080097	0.551246158063477	0.000192071569390828	-0.203074234937376	0.241996172884764
PNPLA4	black	0.583909623558668	0.00023106744785368	-0.193019763862777	0.266595910513307	0.00023106744785368	-0.229093325399549	0.185570024580087
ZNF407-AS1	black	0.583889982679378	0.000231206896903841	-0.0549494516436264	0.75388861033308	0.000231206896903841	-0.228075448890026	0.18758537624314
PRRT1B	black	0.583675842977555	0.000232732165483139	-0.10713969677085	0.540144304778655	0.000232732165483139	-0.213039353054427	0.219165454305613
YAE1	black	0.582625114708642	0.000240347416656159	-0.452643014710559	0.0063284232101875	0.000240347416656159	-0.309381116779736	0.0705268221515639
SGK2	black	0.582298943114608	0.000242756260071416	-0.198651968177205	0.252621259403427	0.000242756260071416	-0.00573748385606906	0.973905135823128
MEP1AP1	black	0.581022281000691	0.000252393537797499	-0.23130979770219	0.181234439713524	0.000252393537797499	-0.278093574899416	0.105756808242488
PRR5L	black	0.57964836487947	0.000263145564863176	-0.529640894363824	0.0010681102190354	0.000263145564863176	-0.391138968658623	0.0201579409474493
PCSEAT	black	0.578283449601931	0.000274230414126984	-0.478964044166039	0.00360427990266791	0.000274230414126984	-0.458704908671082	0.00558025822809682
DACH1	black	0.574252198311373	0.000309444218747993	-0.234291894667286	0.175515061987832	0.000309444218747993	-0.254569296471921	0.139999031989126
SH3RF3-AS1	black	0.573268307711726	0.000318628580369637	-0.236649221922055	0.171085690017839	0.000318628580369637	-0.269214952779584	0.117844379503321
SDHAF3	black	0.571868691040136	0.000332112542642228	-0.248955974002926	0.149253402908984	0.000332112542642228	-0.221281854149543	0.201431624763519
SPATA3-AS1	black	0.571776232810022	0.000333020943114059	-0.289750760499483	0.0913402242787288	0.000333020943114059	-0.327072185811175	0.0551321382149997
PITX2	black	0.568613057371778	0.000365464684872767	-0.0336550283101155	0.847797795588091	0.000365464684872767	-0.329269889681905	0.0534227863453044
CEBPA-DT	black	0.567676949953495	0.000375591363100283	-0.380143869241508	0.0242842196148177	0.000375591363100283	-0.465860893878848	0.00479610747955974
CRYM	black	0.567090573664138	0.000382061283437608	-0.321315329770155	0.0598163407705398	0.000382061283437608	-0.334466583686147	0.0495485059913547
MYOM3	black	0.566493495205567	0.000388751085975063	0.0474866867585834	0.786479498611435	0.000388751085975063	-0.12032869395233	0.491119723298919
HOGA1	black	0.565810524515859	0.000396530961615827	-0.239967386175035	0.164987031924468	0.000396530961615827	-0.461439071786201	0.00526853086878139
SLC51B	black	0.565569894331043	0.000399304873713176	-0.212466999465115	0.220435337114244	0.000399304873713176	-0.271037894025255	0.11528196810778
AADACP1	black	0.565547186480098	0.000399567532775775	-0.309335126865587	0.0705708164133712	0.000399567532775775	-0.334107870531615	0.0498085017886274
ELN	black	0.565423537985711	0.000401000461096599	-0.153548076188985	0.378506856597293	0.000401000461096599	-0.193976037213023	0.264188165170948
SLC2A9	black	0.564670453304106	0.000409826945535682	-0.0366966131033972	0.834225042039233	0.000409826945535682	-0.18451463114134	0.288642805096528
LINC00992	black	0.56392683381618	0.000418711730062939	-0.147614771330706	0.3974217422837	0.000418711730062939	-0.129623156003912	0.45799630256907
LTB4R2	black	0.563700967344727	0.000421444112705525	-0.487894096727183	0.00294757726535091	0.000421444112705525	-0.515435787782445	0.00153075175649269
OR2A1-AS1	black	0.563687458536276	0.000421608034955255	-0.118356577465118	0.498302195824877	0.000421608034955255	-0.203994962446886	0.239822301568131
GUCA2A	black	0.563499617169193	0.000423893276670434	-0.261869856839518	0.128602021794152	0.000423893276670434	-0.212094991909452	0.221263404785651
LINC00526	black	0.561740883070502	0.000445830266157993	-0.0361763117432657	0.836543607546713	0.000445830266157993	-0.160245291085754	0.357804821719031
UGT2A3	black	0.561324317795288	0.000451171749662019	-0.269361470945753	0.117636865456313	0.000451171749662019	-0.296706356781347	0.083486341336487
LEF1	black	0.558307407990792	0.000491585616600997	-0.123101820353707	0.481110437594096	0.000491585616600997	-0.280088361538215	0.103174983149931
SNORC	black	0.55658710509517	0.000516042797795835	-0.389582429300861	0.0207039264381697	0.000516042797795835	-0.290731015112457	0.0902003292698429
HYAL1	black	0.556172912201988	0.000522090305196762	-0.166356008743589	0.33952184285563	0.000522090305196762	-0.132121505778159	0.449301398466128
SPDYC	black	0.554283753282619	0.00055047898332306	-0.265446846368075	0.123275739611087	0.00055047898332306	-0.321425240529015	0.0597240544192492
MAT1A	black	0.552407416589811	0.000580022855643754	-0.329130364005613	0.0535300378645373	0.000580022855643754	-0.215505107362681	0.213751990887792
POU2AF1	black	0.552057218888101	0.000585690056499389	-0.177975568892739	0.306367487885637	0.000585690056499389	-0.180927061441613	0.298283852504197
AXIN2	black	0.551885944167473	0.000588479615388297	-0.13079811613015	0.453895969453494	0.000588479615388297	-0.262931184225715	0.127004183030972
ARSD	black	0.545314610190446	0.000704816775966982	-0.0490670073745408	0.77954613362923	0.000704816775966982	-0.159984798256885	0.358597097772587
GAB1	black	0.545226150476086	0.000706512666233459	-0.241998987164482	0.16133095073735	0.000706512666233459	-0.365648177747822	0.0307675324292508
HAGLR	black	0.544507080392255	0.00072043279771566	-0.25887033767105	0.133198335102254	0.00072043279771566	-0.181294890368333	0.297286043282151
LINC00654	black	0.543590674094549	0.000738524633907866	-0.327302983776846	0.0549506087007774	0.000738524633907866	-0.144017870247715	0.409148026307175
CCL24	black	0.542452056737984	0.000761562812852025	-0.144744207137739	0.406764407826905	0.000761562812852025	-0.117099691698633	0.502907424537246
PAQR8	black	0.542386542059136	0.000762907537599821	-0.173837790888311	0.317930933796147	0.000762907537599821	-0.16957900903646	0.330113393368251
SH2D2A	black	0.542264144459535	0.000765425445137708	-0.140708207022843	0.4201091990517	0.000765425445137708	-0.109869189233464	0.52981040642418
NEO1	black	0.537413747214928	0.000871316234259403	-0.106939712207373	0.540905212078383	0.000871316234259403	-0.291896937674876	0.0888587782591813
IGSF23	black	0.536272195257601	0.000898043795455827	0.0350985790686619	0.841350486000226	0.000898043795455827	-0.0803666340260419	0.646283185067371
MYO3B	black	0.532797646487326	0.000983904901609449	-0.008427773031378	0.96167687632485	0.000983904901609449	-0.0983984201648922	0.573871404613706
ABCB4	black	0.531333483080252	0.00102220333807583	-0.103902895233719	0.552522143661897	0.00102220333807583	-0.185204762992961	0.286811424721685
DNAH3	black	0.529945859981903	0.00105970705994687	-0.189393717896069	0.275856183974485	0.00105970705994687	-0.276613358705733	0.107703997604267
LTB4R	black	0.52971793889606	0.00106598177306449	-0.452251730397488	0.00637953931882307	0.00106598177306449	-0.493420625453303	0.0025955659404118
SMAD4	black	0.529043978109172	0.00108472808714574	0.139175588572199	0.425240219876777	0.00108472808714574	-0.0180316555909425	0.918113203933267
FABP6	black	0.528826192393563	0.00109084763284709	-0.32611796973701	0.0558877224987691	0.00109084763284709	-0.221978525223007	0.199979899903936
ZP2	black	0.527863233599449	0.00111827195568937	-0.270919225293636	0.115447492072572	0.00111827195568937	-0.374242732549897	0.026772083469664
AMBP	black	0.527217751935699	0.00113699313303538	0.0284531372871008	0.871108701348977	0.00113699313303538	-0.0727091282064189	0.678082484287325
SLC9A3	black	0.526195048219601	0.00116722054298655	-0.460463963530202	0.00537793939537803	0.00116722054298655	-0.302088120325682	0.0777757799335775
RNF32	black	0.525688088610113	0.00118246508468565	-0.223530504448901	0.196772116420829	0.00118246508468565	-0.136410272227853	0.434585877985347
MEP1AP4	black	0.524201142228461	0.00122819430561872	-0.175332416380553	0.313722989734963	0.00122819430561872	-0.269086633804903	0.118026342844534
ARSLP1	black	0.52318366699999	0.00126037562074024	-0.0701465107224412	0.688851007645408	0.00126037562074024	-0.198406296108411	0.25322046577031
VWA2	black	0.522996165044519	0.00126638632337483	0.0115443498780254	0.94752192055913	0.00126638632337483	-0.132828255289049	0.446858037288474
EMSLR	black	0.522252439389363	0.00129047688333565	-0.364880933833386	0.0311467517607405	0.00129047688333565	-0.386921612369093	0.021665705038175
LENG9	black	0.522228612938375	0.0012912552816643	-0.230736850481265	0.182348230502917	0.0012912552816643	-0.152699951455075	0.381177724850153
EXOC3-AS1	black	0.521373833570992	0.00131945508265417	-0.316347335976846	0.064106805926205	0.00131945508265417	-0.294370452893277	0.0860634715248374
LINC01687	black	0.518891904379826	0.00140442840427586	-0.427133443495448	0.0104937903726783	0.00140442840427586	-0.479826233950447	0.00353577893005137
EMILIN1	black	0.51823831232478	0.00142758994981946	-0.235636614302277	0.172978475365323	0.00142758994981946	-0.588188851972494	0.00020241857616102
CDHR2	black	0.517344979246831	0.00145978977355631	-0.125786020881997	0.471523993071584	0.00145978977355631	-0.248126200092144	0.150658294437501
LINC02672	black	0.516375540142642	0.00149545286892261	-0.320603033665794	0.060417155484583	0.00149545286892261	-0.253113149439047	0.142358193978303
CXCR3	black	0.512092684063708	0.00166232482414618	-0.134930419382143	0.439633266365754	0.00166232482414618	-0.265613467774071	0.123031701035652
PTCH1	black	0.510703600786913	0.00171984580222331	-0.10149665240447	0.561808986191469	0.00171984580222331	-0.191455706895532	0.270564898003218
CERNA2	black	0.509985945305017	0.00175024118753124	-0.207215103670024	0.232322878459143	0.00175024118753124	-0.260473829414232	0.130726376868921
CABP1	black	0.509922943219399	0.0017529318983367	-0.169913409779178	0.329146533331423	0.0017529318983367	-0.144630263138217	0.40713781416007
ZSWIM5P1	black	0.509781235779863	0.00175899722777137	-0.108263387471957	0.535878374713481	0.00175899722777137	-0.097079807987564	0.579040427759477
RNASE6	black	0.508799990560929	0.00180150308951178	-0.255555917222307	0.13841695240433	0.00180150308951178	-0.17952361395485	0.302110554558711
LPCAT2	black	0.507488740656824	0.00185970717942711	-0.0569633418399643	0.745162298139887	0.00185970717942711	-0.224612758539281	0.194556583483279
GAL3ST1	black	0.506891130527752	0.00188677572376603	0.181801784657594	0.295914482635793	0.00188677572376603	-0.126900826927373	0.467572276174336
SPINK1	black	0.50327204489422	0.00205818961448374	-0.0961898235013734	0.582540950484972	0.00205818961448374	-0.106763003769641	0.541577982500253
C1orf105	black	0.502036707093832	0.00211973889264202	-0.0210985737885134	0.904244780171475	0.00211973889264202	-0.12688671756675	0.467622180795423
PTP4A3	black	0.500067070603825	0.00222120259695758	-0.292232963049786	0.0884749959948545	0.00222120259695758	-0.274094942418809	0.111078950313348
FSTL4	black	0.499716872390549	0.00223968000944871	-0.121671572094423	0.486259482527589	0.00223968000944871	-0.300940804737133	0.0789669981332581
INPP5J	black	0.49870341253388	0.00229391132707583	-0.262347596734537	0.127880946161516	0.00229391132707583	-0.22611882772507	0.191502572097332
UROC1	black	0.497384080354753	0.00236622549005745	-0.075131772946529	0.667959450752288	0.00236622549005745	-0.2440272001039	0.157739531660117
ISX	black	0.49625630126708	0.0024296093262363	-0.489963820725155	0.00281116549440591	0.0024296093262363	-0.342667773494436	0.0438945384562742
RETREG1	black	0.493426832042605	0.00259519218048561	-0.258872092127477	0.133195611696993	0.00259519218048561	-0.19222257570913	0.268614073884134
MIR3131	black	0.492425764768517	0.00265608602871202	-0.118973292673666	0.496050402060818	0.00265608602871202	-0.0480707892828949	0.783914944339005
HAVCR1	black	0.491977615235445	0.00268374733416438	-0.0847869855769025	0.628199117713443	0.00268374733416438	-0.104638000425572	0.549699421243433
GRM8	black	0.487570367916262	0.00296942605290612	-0.291296894282261	0.0895472812269308	0.00296942605290612	-0.266210888166985	0.122159658868559
STARD4-AS1	black	0.484352371471016	0.00319438556238321	-0.052572327083379	0.764227466430413	0.00319438556238321	-0.137082094463616	0.432305048245295
CTAGE12P	black	0.483932854203876	0.00322477623126804	-0.0903868511969405	0.605592728828865	0.00322477623126804	-0.0671751173548749	0.701412856918512
RUNDC3B	black	0.482765451737064	0.00331067048778046	-0.164659268816494	0.344540106712713	0.00331067048778046	-0.213929759330471	0.217199881231171
SERPIND1	black	0.482416269607902	0.00333674517159183	-0.337451445084066	0.0474269179450874	0.00333674517159183	-0.34311807066154	0.0435998190571461
ZNF311	black	0.481990568857116	0.00336877474855061	-0.104032450498528	0.55202417384165	0.00336877474855061	-0.236728243615848	0.170938605840272
BRWD1-AS2	black	0.481721816422089	0.00338913269648971	-0.277704777955165	0.106265663273286	0.00338913269648971	-0.341641219787715	0.0445724148866164
PRR22	black	0.480922453162837	0.00345031660828347	-0.433153877578128	0.00934451848820708	0.00345031660828347	-0.329200455295505	0.0534761382194838
METTL7A	black	0.479989500508834	0.00352293533087788	-0.360232534498148	0.033526868125116	0.00352293533087788	-0.389773993246538	0.0206360756797366
HNMT	black	0.479680356721526	0.00354728889980194	-0.184223605755055	0.289417337699329	0.00354728889980194	-0.0860885408923557	0.622914041237177
HAL	black	0.478934360691043	0.00360665859717846	-0.187128647225348	0.281745662702187	0.00360665859717846	-0.138846864125756	0.426345276541413
ASB4	black	0.478125208317034	0.00367202655900172	-0.0282905104081991	0.871839300078361	0.00367202655900172	-0.162805006853443	0.350075568548685
KIF16B	black	0.47759466566367	0.00371544196111841	-0.0529156159468418	0.762731870536272	0.00371544196111841	0.170370760253422	0.327827022953223
ZSWIM5P2	black	0.476781316862464	0.0037828634579009	-0.0596070024849963	0.733754483822126	0.0037828634579009	-0.137954069075857	0.429354587477779
MMADHC-DT	black	0.476153515226068	0.00383562646835301	-0.145918669624033	0.402926943088992	0.00383562646835301	-0.248578129280494	0.149891945361493
MRPS36P2	black	0.475684391137911	0.00387546848305758	-0.367299988830956	0.0299639255279668	0.00387546848305758	-0.38565446542605	0.0221365942267193
ABCC2	black	0.466210377285962	0.0047603789600444	-0.0223740880238367	0.89848493733871	0.0047603789600444	-0.126532108172422	0.468877353537146
CABP1-DT	black	0.464095682339995	0.00498012535480117	-0.161302360843582	0.354600592005339	0.00498012535480117	-0.155032441841579	0.373858905118632
TAB3-AS1	black	0.461679997352168	0.00524179583618473	-0.231641748170649	0.180591346396152	0.00524179583618473	-0.313372738633102	0.0667894279292961
PIWIL1	black	0.4614101476355	0.00527174840410461	-0.101528976666657	0.561683756189943	0.00527174840410461	-0.12196500423626	0.485200784513203
HAS2-AS1	black	0.461023040766749	0.00531497345747998	-0.136294383099229	0.434979989493197	0.00531497345747998	-0.147821597370347	0.396753399674334
VENTX	black	0.459523774238292	0.00548527596067795	0.0630587620994989	0.718943907142201	0.00548527596067795	-0.0739378106721691	0.672941365842166
CHST5	black	0.459149368016755	0.00552853026102307	-0.27903254034784	0.104535497965907	0.00552853026102307	-0.218022341510865	0.208321140070656
PLEKHG4	black	0.457962614572436	0.005667577653344	-0.410940739567625	0.0141950775897431	0.005667577653344	-0.238767573379483	0.167173956706243
ADGRD1	black	0.457713640452157	0.00569712749907009	-0.146557543849381	0.400848191242432	0.00569712749907009	-0.244823421157783	0.15634554674487
ACKR3	black	0.456761562230042	0.00581135120114658	-0.245146308065336	0.155782799055545	0.00581135120114658	-0.275962397182355	0.108568841492044
GZMB	black	0.455599981820771	0.00595336996381549	0.00756847136142879	0.965581885290622	0.00595336996381549	-0.258096964654729	0.134402831797328
PSME2P3	black	0.453707525396838	0.00619113352689123	-0.295449578084158	0.0848653948316023	0.00619113352689123	-0.220543446389761	0.202978304517309
PNLIPRP2	black	0.453603245100754	0.00620446860970385	-0.262724166989589	0.127314687043504	0.00620446860970385	-0.24353915435436	0.158598404319062
LINC01694	black	0.453053763867886	0.00627514267961719	-0.34099669077655	0.0450023101584334	0.00627514267961719	-0.35960949320278	0.0338568632519366
PRSS56	black	0.445554569486405	0.00731094770037359	-0.235776776972406	0.172715594276352	0.00731094770037359	-0.271587271492017	0.114517992399912
ARSDP1	black	0.441252584280059	0.00796866919545902	0.0193298369102332	0.91223976688912	0.00796866919545902	-0.169415670717508	0.330586293711745
HOXD-AS2	black	0.439841176058136	0.00819517553268523	-0.161450839384079	0.354151906695407	0.00819517553268523	-0.187254307254825	0.281416815329505
HAS3	black	0.439687364339723	0.00822018825528155	-0.0723097171865457	0.679756818076928	0.00822018825528155	-0.192998050482704	0.266650747992657
TMED6	black	0.438336962184107	0.00844259894484621	-0.3200638660662	0.0608751014447032	0.00844259894484621	-0.234312565723027	0.175475870390112
NPFFR1	black	0.434701772164262	0.00906696650087289	-0.193906528445189	0.264362693752938	0.00906696650087289	-0.311206658872805	0.0687977550731793
FGF7P6	black	0.431501181819697	0.00964880569205065	-0.323705793146341	0.0578344760850293	0.00964880569205065	-0.196229798300289	0.258570272154693
MPP1	black	0.429758614624987	0.00997871834930491	0.0626950013083515	0.720500077871984	0.00997871834930491	-0.284413929358426	0.0977409206120151
NPTX2	black	0.429374266340969	0.0100527604660887	-0.221305782254873	0.201381642105741	0.0100527604660887	-0.108738535770723	0.534079423875909
FGF7P4	black	0.428841039453705	0.0101562550502863	-0.272102652689493	0.113804752364869	0.0101562550502863	-0.116484032152409	0.505171000663755
SCAT8	black	0.427993192953973	0.0103226761641625	-0.381624587603817	0.0236909021257126	0.0103226761641625	-0.149793493090905	0.390413917369338
LINC02043	black	0.426796906240623	0.010561422655981	-0.137190776810276	0.43193669511033	0.010561422655981	-0.344149998440448	0.0429304310157861
FGF7P5	black	0.425682911015494	0.0107879395853549	-0.27130949813316	0.114903793536545	0.0107879395853549	-0.115522898944328	0.508714973038511
TSPAN12	black	0.424264332026522	0.0110823373872144	-0.157424714729257	0.366439327768648	0.0110823373872144	-0.0571248261148112	0.7444639093877
MYCL	black	0.423833036236603	0.0111731817130149	-0.0523127120720336	0.76535908070429	0.0111731817130149	-0.236668435179532	0.171049919801863
HMCN1	black	0.422612272034106	0.0114337375404223	-0.513030392037453	0.00162445525052649	0.0114337375404223	-0.358104735253323	0.0346647909063541
RASSF10	black	0.421802478892672	0.0116093984603527	-0.32755384749755	0.0547538361261722	0.0116093984603527	-0.332499312246108	0.0509878296610071
LINC01234	black	0.419170535786424	0.0121961698213064	-0.199417629061158	0.250759822991268	0.0121961698213064	-0.204337928169379	0.239015913567781
AKAP3	black	0.415790866123587	0.0129862064865004	-0.209727260316597	0.226583666334557	0.0129862064865004	-0.252891990243591	0.142719033444313
SLC27A5	black	0.414611889442487	0.0132717671832125	-0.403183038080263	0.0163248481011363	0.0132717671832125	-0.236070694217347	0.172165265218983
CYBB	black	0.413530432840312	0.0135383429340922	-0.169523174027588	0.3302750009868	0.0135383429340922	0.0710215041826999	0.685167252974345
CCDC78	black	0.412876155022619	0.0137017993002403	-0.437278138464874	0.00862055594292169	0.0137017993002403	-0.513464128778745	0.00160719613073144
KCNJ2	black	0.409533040511502	0.0145631673274303	-0.080209787574267	0.64692861434045	0.0145631673274303	-0.0131483623224559	0.940242655502164
GZMH	black	0.4081995338467	0.0149192236652099	-0.0355243294364032	0.839450879962255	0.0149192236652099	-0.231246928975448	0.181356418711416
SELENOP	black	0.407237011083301	0.0151807435345396	-0.114305324505791	0.5132222918661	0.0151807435345396	-0.18780799388378	0.279970798735354
IMPACT	black	0.400577761521999	0.017097558133171	-0.181373656967971	0.29707265015634	0.017097558133171	-0.109349777136594	0.531769499241163
MT-TT	black	0.397816171398581	0.0179497935813733	-0.356075634151018	0.0357790355389932	0.0179497935813733	-0.143163450522203	0.411962093390062
DEFA6	black	0.392495837586662	0.0196918159295166	-0.0636162204336046	0.716561254281679	0.0196918159295166	-0.126035605859282	0.47063775218455
TMEM106A	black	0.389453726963464	0.0207496160583784	-0.0089854372263465	0.95914309164126	0.0207496160583784	-0.120803864986918	0.489397110809213
GSPT2	black	0.389282663713752	0.020810473573625	-0.0202417555918866	0.90811663428326	0.020810473573625	0.0826251416700866	0.637017675303702
SPN	black	0.388372937048745	0.0211366154095623	-0.0512526885793252	0.769984464217348	0.0211366154095623	-0.23409004776858	0.175898083931172
ZNF516-AS1	black	0.387228769583081	0.0215528216412653	0.116849494219705	0.503826700688089	0.0215528216412653	-0.120186585925051	0.491635502723963
H19	black	0.385999992308811	0.0220073580385303	0.0150214342787542	0.931748418787622	0.0220073580385303	-0.0446899317481974	0.798789094136884
HOXD8	black	0.384985139331358	0.0223887302962244	-0.128651240641681	0.4614029771983	0.0223887302962244	-0.0999620650696569	0.567769010872891
HAGLROS	black	0.384462079698057	0.0225874204034395	-0.138901355548791	0.426161985068831	0.0225874204034395	-0.241870450894068	0.161560521425902
LINC02814	black	0.38066089150109	0.0240756713056671	0.0602414613469718	0.731024910790548	0.0240756713056671	-0.0779694475656102	0.65617516459074
GAL3ST2	black	0.3757478785349	0.026118424452017	-0.226121305185727	0.191497576168184	0.026118424452017	-0.00473811054267956	0.9784492573052
DEFA5	black	0.375497624489873	0.0262261846022162	0.0758960726523971	0.664777633544342	0.0262261846022162	0.0298173243625911	0.864984298603524
FRMD6-AS1	black	0.375151504997339	0.0263758281555894	0.089627604924549	0.608637350353151	0.0263758281555894	-0.0443536226375888	0.800272600880144
MTND4P24	black	0.362720561171618	0.0322351294919804	-0.201840448336021	0.244929857919045	0.0322351294919804	-0.314125385904541	0.0661024735222882
KCTD17	black	0.362438912270179	0.0323792834025831	-0.09823581855553	0.574507682310285	0.0323792834025831	-0.148155593542063	0.395675483206141
CORO2B	black	0.361559773914452	0.0328326355821105	0.0174475913967835	0.920757128741208	0.0328326355821105	0.113802410060621	0.515089792719251
GRIK4	black	0.360081060918745	0.0336068540702542	-0.0282366804436822	0.87208115336106	0.0336068540702542	-0.184825732946351	0.287816316068166
CYCSP6	black	0.359964974012292	0.0336682592762325	-0.168672863164657	0.332742154858895	0.0336682592762325	-0.33049736834158	0.0524865969108592
ALDH1A3-AS1	black	0.35803214682809	0.0347041582188813	-0.339444483051534	0.0460513083439685	0.0347041582188813	-0.343736315971598	0.0431977757234605
FAM245B	black	0.355478124006542	0.0361126413977	0.0199492961211777	0.909438703244219	0.0361126413977	-0.0112494145222066	0.948860856504858
SLC26A1	black	0.354953326946853	0.0364077309666312	-0.0872477615720235	0.61822246438288	0.0364077309666312	-0.0652383397495898	0.70964312161377
ARG2	black	0.346214920044504	0.041615835397822	0.0378529332381337	0.829077197844461	0.041615835397822	-0.0183493301398502	0.916675524740235
LINC00844	black	0.342862835287849	0.0437666742765299	0.033256629475134	0.849578888555429	0.0437666742765299	-0.0403383826614177	0.818036102265134
SHROOM2	black	0.341289187838001	0.0448068058643825	-0.109517066693826	0.531138142782993	0.0448068058643825	-0.294086845412114	0.0863804926672143
TBL1Y	black	0.337452171743152	0.0474264104636406	-0.0194491148016904	0.911700335578912	0.0474264104636406	-0.176027381448141	0.311778356882265
KCTD14	black	0.335932588220254	0.0484972048043868	-0.135454676309449	0.437841504333808	0.0484972048043868	-0.200719191273435	0.247616530741982
CDH7	black	0.332902242070621	0.0506903462228794	-0.175033493645942	0.314561763013199	0.0506903462228794	0.00216671316357207	0.990144054064665
LINC01341	black	0.330979522963947	0.0521224579473732	-0.269649542961296	0.117229665841407	0.0521224579473732	-0.09993581068604	0.56787122812207
CHRNB4	black	0.326953713967511	0.0552255048172811	-0.200696023714191	0.247672249740753	0.0552255048172811	-0.365784061300749	0.0307007660133348
NOTUM	black	0.317200168201502	0.0633535449923767	0.126183183796945	0.470114136721514	0.0633535449923767	-0.0710398090826216	0.685090264504313
CLDN23	black	0.314980712167418	0.0653285541887171	0.0107344584907863	0.951198961721699	0.0653285541887171	-0.144854480706188	0.406403215506583
GAD1	black	0.310525384940455	0.0694390980435892	0.0188836798859625	0.914257841042304	0.0694390980435892	-0.00787563859010446	0.964185900022309
MTCO1P53	black	0.309664948516381	0.0702557813235484	-0.279198916637501	0.10432021115841	0.0702557813235484	-0.25424536426669	0.140521349894347
SEMA3C	black	0.307613017746582	0.0722337024823852	0.0646847171327005	0.712001718850929	0.0722337024823852	0.242607970569862	0.160246475902302
RCN3	black	0.30394322079726	0.0758792701761403	-0.143016584985169	0.412446901245194	0.0758792701761403	-0.184028779921256	0.28993659084503
ANKRD61	black	0.299470362133897	0.0805143416655437	-0.0696441156089797	0.690969300668358	0.0805143416655437	-0.0168984342808025	0.923243799904383
MAFB	black	0.298655971535716	0.0813813689711625	-0.138699381569354	0.426841579902948	0.0813813689711625	-0.260830377770153	0.130181360669011
C2CD4A	black	0.295096045010756	0.0852564723900759	-0.470609817136767	0.00432987456265602	0.0852564723900759	-0.3738712610839	0.0269354623987389
ASB9	black	0.292690460332494	0.0879545274673233	-0.188255679489593	0.278805142998507	0.0879545274673233	-0.109947593551164	0.529514989109064
ELAC1	black	0.287523243907386	0.0939715360305607	0.329564222335065	0.0531970980040741	0.0939715360305607	0.0369342789118468	0.833166412265371
REPIN1-AS1	black	0.285928384279292	0.095890829748183	-0.0514595573217647	0.769081179528418	0.095890829748183	-0.210592047907717	0.224630506546102
ATE1-AS1	black	0.282329311494295	0.100331862496212	-0.321767842284171	0.0594371119339026	0.100331862496212	-0.378575118307083	0.0249261534043577
OTULINL	black	0.269617014719156	0.117275592702584	-0.351921511326163	0.0381510797216936	0.117275592702584	-0.246319466033801	0.153750483164496
NHLRC4	black	0.262626280490391	0.127461702422916	-0.134744031669912	0.440271252679731	0.127461702422916	0.0620438434438913	0.723288490406047
WDR72	black	0.258139244333161	0.134336776147874	-0.260907434489396	0.130063793852258	0.134336776147874	-0.235607607126382	0.173032915171941
PLA2G3	black	0.246210658782159	0.153938162218188	-0.0754982720066906	0.666432982725116	0.153938162218188	-0.0225864865625085	0.897526295943162
ALOX12P2	black	0.223736287051633	0.196349498719038	-0.188923752183901	0.277071520464073	0.196349498719038	-0.168976179189435	0.331860792826034
SLC26A8	black	0.221550447049123	0.200871064598362	-0.128347950734683	0.462468799656772	0.200871064598362	-0.187488939563814	0.280803456947564
