# Supplementary material for: Impact of treatment history on drug resistance of metastatic colorectal cancer organoids
Source: iScience. 2025 Oct 17;28(11):113801. doi: 10.1016/j.isci.2025.113801 (PMC12636388; doi:10.1016/j.isci.2025.113801)
Supplement: Table S7. Genes in the brown module, with their module membership value and correlation with the AUC of Oxaliplatin and SN38 [file mmc6.xlsx]

## Sheet: Table S7
genes_brown_AUC_Oxaliplatin_SN38
Gene	Module	Module_Membership_Oxaliplatin	MM_P_value_Oxaliplatin	Gene_Significance_Oxaliplatin	GS_P_value_Oxaliplatin	MM_P_value_SN38	Gene_Significance_SN38	GS_P_value_SN38
TMEM200B	brown	0.871252064584542	9.91491783985252e-12	0.345328699934872	0.0421759940400887	9.91491783985252e-12	0.232452471659659	0.179027515523402
KCNJ4	brown	0.860153042429953	3.55943606637052e-11	0.38971379307722	0.0206573782608755	3.55943606637052e-11	0.221725676413926	0.200505942107395
SAA1	brown	0.856837698681726	5.1056290828283e-11	0.333110062851648	0.0505374547772805	5.1056290828283e-11	0.367915694339294	0.0296688207528636
LNCAROD	brown	0.85599867670541	5.5857092849125e-11	0.438534836596031	0.00840969182319125	5.5857092849125e-11	0.491390519876221	0.00272036427534088
PLAT	brown	0.853776650166647	7.06753240774835e-11	0.428733039686661	0.0101773265956588	7.06753240774835e-11	0.42009873727123	0.0119864387114379
AOC3	brown	0.840259482127999	2.73403408071026e-10	0.302960554077183	0.0768793387238549	2.73403408071026e-10	0.222253105959631	0.199409734637042
KRT86	brown	0.831200894050415	6.32476607940729e-10	0.358465708009303	0.0344695621084515	6.32476607940729e-10	0.246178006698391	0.153994515402882
MCAM	brown	0.829620923555593	7.28419616392811e-10	0.286485244944347	0.0952173199412165	7.28419616392811e-10	0.304673943456515	0.0751421910512615
VGLL3	brown	0.82821234684085	8.25166527598653e-10	0.419030456037859	0.0122280890427132	8.25166527598653e-10	0.338423383480292	0.0467520203335905
AXL	brown	0.82412526196563	1.17753239206204e-09	0.254356954613683	0.140341257206734	1.17753239206204e-09	0.213316698855481	0.218551911624991
SEMA7A	brown	0.81979622763973	1.69941188073583e-09	0.441689035140247	0.00789971743538162	1.69941188073583e-09	0.194591556485133	0.262645972999481
BAIAP2	brown	0.818876993598171	1.83479274706228e-09	0.345073368805	0.0423385064613916	1.83479274706228e-09	0.285203519297171	0.096772976590509
CHST6	brown	0.817936340081898	1.98362025331525e-09	0.292287355001198	0.0884129936869915	1.98362025331525e-09	0.323944753080881	0.0576392573764531
NMB	brown	0.81067324033401	3.56982143900738e-09	0.200836951454893	0.247333441702063	3.56982143900738e-09	0.27191251413065	0.114067497247774
KIF5C	brown	0.810466559145026	3.62867986011351e-09	0.276730070344625	0.107549490227985	3.62867986011351e-09	0.171827690508182	0.323645468655287
PPM1J	brown	0.809742591400191	3.84201123779853e-09	0.293429177330019	0.0871191053180641	3.84201123779853e-09	0.344963128147494	0.0424088280356021
FMNL1	brown	0.805501535838634	5.34343696181578e-09	0.0922293771745027	0.598231299883995	5.34343696181578e-09	0.12054947901322	0.490318936757277
COL8A2	brown	0.80496059692426	5.5698459530627e-09	0.278660331865091	0.105018344550073	5.5698459530627e-09	0.11461933556481	0.512057964623975
UBTD1	brown	0.803163163411263	6.38749644840766e-09	0.312372383987272	0.0677111301467802	6.38749644840766e-09	0.124269964697848	0.47692609870346
CRLF1	brown	0.800450847638774	7.83355560326855e-09	0.404105764132133	0.0160582849972713	7.83355560326855e-09	0.250789998419482	0.146182082923728
CMTM7	brown	0.796766807402412	1.02850397523313e-08	0.356538426418659	0.0355223720862182	1.02850397523313e-08	0.411093522924513	0.0141556023052583
FOXL2NB	brown	0.795425178350364	1.13415718420081e-08	0.27181588698803	0.114201196827887	1.13415718420081e-08	0.262426508031308	0.127762130665281
RARRES1	brown	0.795278115900979	1.14632902868129e-08	0.156910231372424	0.368027545520374	1.14632902868129e-08	0.349871566234505	0.0393677310289795
PLCL2	brown	0.794734472008272	1.19238062866332e-08	0.256599858097267	0.136757302080129	1.19238062866332e-08	0.410030197561881	0.0144322633815167
PIK3CD	brown	0.794272457647567	1.23285547142812e-08	0.324919016466238	0.0568487313006525	1.23285547142812e-08	0.270201444795251	0.116452482314119
ADAMTS7P1	brown	0.792802023650065	1.37028154916995e-08	0.198684569255051	0.252541814636486	1.37028154916995e-08	0.274135631346005	0.111023797520879
HOXA4	brown	0.792067505519312	1.4441089465434e-08	0.265037516049371	0.123876786806012	1.4441089465434e-08	0.15339619775728	0.378984334403931
ZSWIM7	brown	0.791696273763739	1.48280448410005e-08	0.275541150981308	0.109131279545792	1.48280448410005e-08	0.465205460408749	0.00486373796334791
HEG1	brown	0.791201868683812	1.53582757510076e-08	0.480315011056164	0.00349744927161119	1.53582757510076e-08	0.196369394207452	0.258224922263812
MKRN2OS	brown	0.785206182656815	2.33457719935109e-08	0.300260244244164	0.0796802578820739	2.33457719935109e-08	0.370900668626627	0.0282717186992554
MUC16	brown	0.779138945010641	3.51963236331577e-08	0.270368492756743	0.116218009431107	3.51963236331577e-08	0.274033142992513	0.111162757288953
CCNG2	brown	0.777025453576016	4.04858362832241e-08	0.345130971952677	0.0423017993315701	4.04858362832241e-08	0.411940276524107	0.0139384931888809
GSN	brown	0.775539975176544	4.46323958198717e-08	0.357985168043623	0.0347296559015735	4.46323958198717e-08	0.341796197760452	0.0444695401453011
NRIP3	brown	0.774714885092433	4.71014059599131e-08	0.422058548678002	0.0115536065155643	4.71014059599131e-08	0.316991479795581	0.0635372206047619
EIF4A2P3	brown	0.774663427923136	4.72594839868007e-08	0.267028273010794	0.120974013331107	4.72594839868007e-08	0.127044149567822	0.46706550546979
IL7R	brown	0.774639977068853	4.73316879443565e-08	0.41135788972129	0.0140875148648562	4.73316879443565e-08	0.428811556987279	0.010162003617768
CXCL8	brown	0.772304633732673	5.5053832923069e-08	0.259055494051386	0.132911147447772	5.5053832923069e-08	0.361968771489124	0.032621084254323
ANKDD1A	brown	0.772214900016831	5.53725124796537e-08	0.558661889773727	0.000486675952114822	5.53725124796537e-08	0.37506196621012	0.0264146542379532
FXYD6	brown	0.765322565326115	8.5610790260759e-08	0.477958537968608	0.00368561792628873	8.5610790260759e-08	0.387920286706479	0.0213004678040279
B3GNT7	brown	0.763714066460996	9.45749250177676e-08	0.284554219587706	0.0975684046393979	9.45749250177676e-08	0.34605806026475	0.041714542896369
KRT81	brown	0.762349919273354	1.02846547974198e-07	0.410835272086441	0.014222381656383	1.02846547974198e-07	0.25156053517079	0.144905569890824
PRRX2	brown	0.761207204261857	1.10282937389008e-07	0.253101491063462	0.14237719888543	1.10282937389008e-07	0.22949037368959	0.184788041064628
FOXD3-AS1	brown	0.761165612544501	1.10562714403237e-07	0.299699982400543	0.0802711778621626	1.10562714403237e-07	0.196695018251506	0.257420538452105
SLC66A1L	brown	0.760365959236302	1.16070511063751e-07	0.311317398394852	0.0686939461884873	1.16070511063751e-07	0.332239469335279	0.0511804100906373
EHD2	brown	0.758677659545937	1.28538402216009e-07	0.277005780241049	0.107185159593774	1.28538402216009e-07	0.217259336430872	0.209957121479016
ALKAL2	brown	0.758662165997282	1.28658322678144e-07	0.277690045636254	0.106284981173618	1.28658322678144e-07	0.193108803476151	0.26637111697227
TM4SF1	brown	0.7494315555766	2.21576328487619e-07	0.284216730009487	0.0979838110106683	2.21576328487619e-07	0.28136460225335	0.101548409892318
MAMLD1	brown	0.749252248819174	2.2387687154098e-07	0.297476764646751	0.0826495746964498	2.2387687154098e-07	0.337963414768303	0.047070447960266
OLFML2A	brown	0.749221729675197	2.24270619029868e-07	0.388324141171648	0.0211542282620263	2.24270619029868e-07	0.247347520590172	0.151985397634728
EVA1B	brown	0.749003550203827	2.27104099244705e-07	0.423124865163595	0.0113237119741528	2.27104099244705e-07	0.145665455792813	0.403752545060241
SAMD4A	brown	0.748881212213087	2.2870726164998e-07	0.462447652328529	0.00515738831229831	2.2870726164998e-07	0.328620776424266	0.0539232082846826
EIF4A2P1	brown	0.74872793009926	2.30730614704135e-07	0.247344118507142	0.151991214363596	2.30730614704135e-07	0.182882853266181	0.293002831185176
SEMA6B	brown	0.748214034470929	2.37634849862863e-07	0.440174238127971	0.00814123571292994	2.37634849862863e-07	0.155804906874215	0.371453493289469
NOTCH3	brown	0.747186741384434	2.52009426857112e-07	0.32333857438803	0.0581354969789911	2.52009426857112e-07	0.21045506721562	0.224939116058962
RBPMS2	brown	0.746478338194692	2.62382979805616e-07	0.270209022700582	0.116441838101118	2.62382979805616e-07	0.128173179113522	0.463083577073087
KIAA1614	brown	0.745164322090089	2.8267093096545e-07	0.426263935416752	0.0106692872633052	2.8267093096545e-07	0.442328009924984	0.00779968946548795
FBN3	brown	0.744931932252855	2.86405530108263e-07	0.216678895595806	0.211207586137844	2.86405530108263e-07	0.318341710384542	0.0623562160843625
TIMP2	brown	0.744298760265135	2.96812189631499e-07	0.520818524412741	0.001338064027208	2.96812189631499e-07	0.349486495127122	0.0395997383298652
RBP7	brown	0.743758681208168	3.05962231565616e-07	0.133635761967647	0.44407518799681	3.05962231565616e-07	0.175225405281446	0.314023100049441
HDAC9	brown	0.74341401953472	3.11936255034706e-07	0.317976026390001	0.0626743451304543	3.11936255034706e-07	0.406253766845216	0.0154518560540542
ANKRD1	brown	0.743295509406897	3.14015030978101e-07	0.237999779350962	0.168584284563719	3.14015030978101e-07	0.287088308234258	0.094492010550576
PER1	brown	0.73670841150871	4.51733142140582e-07	0.324952202421357	0.0568219561873739	4.51733142140582e-07	0.380485815040177	0.0241461244709453
HPCAL4	brown	0.736515688521029	4.56491668790965e-07	0.478793657371605	0.00361795242447043	4.56491668790965e-07	0.324568752281997	0.0571319424254766
SNORD6	brown	0.736229553914521	4.63641560946986e-07	0.127776210997691	0.464481566524818	4.63641560946986e-07	0.104973284411817	0.548414223072172
TSPAN2	brown	0.735399085736327	4.84979518091532e-07	0.446517669146896	0.00717023871634437	4.84979518091532e-07	0.163768953389097	0.347191252318557
RYR1	brown	0.734999877876954	4.95554281748451e-07	0.307628744972571	0.0722183789253759	4.95554281748451e-07	0.0864661227653906	0.621384283006276
TMOD1	brown	0.73444175710335	5.10693586873296e-07	0.192485773744206	0.26794665786855	5.10693586873296e-07	0.248077072880606	0.150741772136539
WNT7B	brown	0.733636918676373	5.3327366683362e-07	0.232742209818656	0.178470966646697	5.3327366683362e-07	0.324346261935912	0.057312420539255
COL6A2	brown	0.733230725775523	5.45014181481334e-07	0.194766722123033	0.262208178905751	5.45014181481334e-07	0.130972582882403	0.453288810159737
MAST1	brown	0.732962238961428	5.5290418757635e-07	0.242711552123499	0.160062542543382	5.5290418757635e-07	0.270899990985992	0.115474337639046
PXDN	brown	0.731579914932712	5.95211478120631e-07	0.252237656360733	0.143790553045528	5.95211478120631e-07	0.0543749676036617	0.756383443375714
SNCA	brown	0.731414656410879	6.00463361034676e-07	0.22825730349148	0.187224186306479	6.00463361034676e-07	0.327002446821694	0.0551870836880035
FNDC4	brown	0.730579993868302	6.27644450869757e-07	0.379366614040161	0.024600543881078	6.27644450869757e-07	0.229872204053637	0.184038225204546
FKBP1B	brown	0.729027386072604	6.81229484906907e-07	0.279933357737465	0.103373873447212	6.81229484906907e-07	0.353683598196022	0.0371298000396338
CNIH2	brown	0.727864187795523	7.24089600496478e-07	0.347373617670697	0.0408925255214668	7.24089600496478e-07	0.427586764322242	0.0104032694887979
ADM	brown	0.727765111666154	7.27852184936479e-07	0.336331074142589	0.0482145518056237	7.27852184936479e-07	0.264586235182457	0.124541957287376
CACNA2D1	brown	0.726025009013915	7.969279948398e-07	0.432627530657438	0.00944052882322858	7.969279948398e-07	0.465488066253426	0.00483447728330661
GNRH1	brown	0.724823987723867	8.48055723275079e-07	0.334877918228572	0.0492517072543137	8.48055723275079e-07	0.298848075058284	0.0811762009831832
SIPA1	brown	0.724015348821512	8.84155073874106e-07	0.372594652133368	0.0275032030191098	8.84155073874106e-07	0.21208606977182	0.221283291027049
ADAMTS7P4	brown	0.721983612957919	9.81159760033742e-07	0.2481153516646	0.15067672535779	9.81159760033742e-07	0.256635400928867	0.136701055225852
GCAWKR	brown	0.721641905787207	9.9840122587195e-07	0.287097850704098	0.0944805677744607	9.9840122587195e-07	0.336306933540126	0.048231637522105
PRKG1-AS1	brown	0.721074055651711	1.02766825509432e-06	0.290941901777668	0.0899565314870232	1.02766825509432e-06	0.34338857856987	0.0434235392629989
GJA3	brown	0.719234594406738	1.12795660344986e-06	0.267137399484675	0.120816373481667	1.12795660344986e-06	0.261636380060788	0.1289555135398
GSDME	brown	0.718617620664908	1.1635518471843e-06	0.40795824720498	0.0149844238070503	1.1635518471843e-06	0.179932165349956	0.300993380357622
ADAMTS7P3	brown	0.718489076462668	1.17109628022908e-06	0.161321616074764	0.354542385570214	1.17109628022908e-06	0.211696385188873	0.222153037417397
EBF4	brown	0.717359795929055	1.23932715160679e-06	0.348071801904834	0.0404616152296707	1.23932715160679e-06	0.271888917055537	0.114100136841643
TUBB6	brown	0.717247210081679	1.2463253724711e-06	0.29901398452241	0.0809993308142932	1.2463253724711e-06	0.246308015397229	0.153770226283232
CSF1	brown	0.717236373982921	1.24700083889399e-06	0.580879507980938	0.000253492277798582	1.24700083889399e-06	0.324552157816078	0.0571453878298659
COL12A1	brown	0.71545919101526	1.36242986807521e-06	0.112390731687048	0.5203497807015	1.36242986807521e-06	0.234937816936858	0.174293356511491
RAB12	brown	0.715367599755464	1.36863573037543e-06	0.376462220627267	0.025812832197802	1.36863573037543e-06	0.397585200876061	0.0180226513078402
RAB31	brown	0.713663342437042	1.48893465073997e-06	0.230274015952333	0.183251493465556	1.48893465073997e-06	0.0990918056889658	0.571161692631075
TMCC2	brown	0.711910509301431	1.62269160292824e-06	0.20768402751505	0.231244189199676	1.62269160292824e-06	0.0327137342960599	0.852007148469298
CACNB4	brown	0.711635212288701	1.64467106321056e-06	0.231486353490678	0.18089219366933	1.64467106321056e-06	0.264348369937209	0.124893628693706
ETS1	brown	0.709871181648807	1.79209952528934e-06	0.43660136929169	0.00873596714079476	1.79209952528934e-06	0.449779770789207	0.00671072574685144
LOXL4	brown	0.707753770018806	1.98498378421669e-06	0.399439510528109	0.0174446328234218	1.98498378421669e-06	0.393819912090986	0.0192456425030336
RND2	brown	0.707594933383727	2.00019186968249e-06	0.417406554209383	0.0126032984473772	2.00019186968249e-06	0.181549231976173	0.296597336947543
FAM20C	brown	0.704574385213472	2.31045567409183e-06	0.157856151647641	0.365110623602289	2.31045567409183e-06	0.270750014995719	0.115683821577519
DBP	brown	0.704298181904425	2.34091588678849e-06	0.212610203131659	0.220117139661596	2.34091588678849e-06	0.148977713428087	0.393029428907216
FBXO27	brown	0.703372013128711	2.44575457708633e-06	0.372919729891988	0.0273577070637663	2.44575457708633e-06	-0.0801373669823204	0.647226713439927
TTLL7	brown	0.702535360680284	2.54413128347669e-06	0.494462629926661	0.00253346981401441	2.54413128347669e-06	0.220675451671906	0.202701200622817
VAMP5	brown	0.701743348382326	2.64057766447659e-06	0.154408943689544	0.375807129223557	2.64057766447659e-06	0.0317540245293111	0.856302996914508
FOXO6	brown	0.701589869734107	2.65964936369344e-06	0.388498377328392	0.0210913936813003	2.65964936369344e-06	0.295354679552098	0.0849702352855053
ICAM5	brown	0.701279791958824	2.69856508428151e-06	0.221119543154014	0.201770898805256	2.69856508428151e-06	0.149667284093941	0.390817901301357
MMP7	brown	0.699876709018022	2.88124410066793e-06	0.27233957835613	0.113477990502792	2.88124410066793e-06	0.398855829030342	0.0176248804582065
HTRA1	brown	0.699725155646532	2.90163744437943e-06	0.278005560117941	0.105871839737675	2.90163744437943e-06	0.22266076429452	0.198565325112116
P3H3	brown	0.698310521556837	3.09845324175492e-06	0.242151645078251	0.161058603179297	3.09845324175492e-06	0.0535639559848177	0.75990957488112
SEC61A2	brown	0.695529082557935	3.52140635662883e-06	0.177616598315341	0.307359999968836	3.52140635662883e-06	0.159802046371329	0.359153556017574
EMP3	brown	0.694114103677114	3.75621805761531e-06	0.339929961151446	0.0457211283223818	3.75621805761531e-06	0.114791408701763	0.511420489419639
PHYHD1	brown	0.694059370943168	3.76558139886488e-06	0.45304028937656	0.00627688440427057	3.76558139886488e-06	0.353151539874405	0.0374358065970311
MED12L	brown	0.69243379630658	4.05357783356935e-06	0.2187748739054	0.206716266184278	4.05357783356935e-06	0.0598825705280987	0.732568536657995
GNA15	brown	0.69228876245111	4.08022527955141e-06	0.313114708072903	0.0670262227569909	4.08022527955141e-06	0.383128744162533	0.0231005206037624
NYAP1	brown	0.692189996715672	4.098463149266e-06	0.306397704497179	0.0734255200495864	4.098463149266e-06	0.259545906682422	0.132152699810612
JMJD1C-AS1	brown	0.691814503142784	4.1684820467434e-06	0.130421797208332	0.455207079642294	4.1684820467434e-06	0.214484370561665	0.215981706115256
COX6B2	brown	0.691752679671956	4.18011445554035e-06	0.439277975783733	0.00828708020241149	4.18011445554035e-06	0.308086850158773	0.0717731445628078
NCOR1P3	brown	0.690873181099869	4.34883621887688e-06	0.118643436139548	0.497254152824008	4.34883621887688e-06	0.279608446791921	0.103791719908667
LURAP1	brown	0.68854516073443	4.8258653750694e-06	0.335735943089769	0.0486371767135514	4.8258653750694e-06	0.274898976875536	0.109992919246948
KRT13	brown	0.687102497610248	5.14494143255004e-06	0.286200314990592	0.0955614831613444	5.14494143255004e-06	0.26701530283678	0.12099275973757
MILR1	brown	0.685412210709721	5.54318878652335e-06	0.381697485625296	0.0236620047035612	5.54318878652335e-06	0.324720673062623	0.0570089675986622
TP53INP2	brown	0.684358530151679	5.80545878893548e-06	0.267704323036501	0.119999883537424	5.80545878893548e-06	0.347407779104242	0.0408713556129177
MIR6753	brown	0.684298966961183	5.82061689061542e-06	0.337264336863343	0.0475577348347933	5.82061689061542e-06	0.38601232400427	0.0220027572483039
CLIC3	brown	0.682020970804736	6.42813301172591e-06	0.40582991071758	0.0155699737536326	6.42813301172591e-06	0.157778697054288	0.365348950336903
MICC	brown	0.679975992886783	7.02212759687688e-06	0.243200725401391	0.159195957127705	7.02212759687688e-06	0.158535017555996	0.363025727232605
ESPNP	brown	0.679689621042321	7.10918476567715e-06	0.223728288046031	0.196365914498943	7.10918476567715e-06	0.10265657778566	0.557323303779125
HAPLN3	brown	0.679368890730723	7.20785301044129e-06	0.170648868016774	0.327026251913966	7.20785301044129e-06	0.266711717364399	0.121432165507821
TACSTD2	brown	0.679040513697369	7.31016422169985e-06	0.385445539513354	0.0222150428775224	7.31016422169985e-06	0.341555892125893	0.0446291372495462
EEF1A2	brown	0.678495397986893	7.4829274145495e-06	0.16553196551138	0.341953416202623	7.4829274145495e-06	0.0815493564568306	0.641424436793798
A4GALT	brown	0.678201606058495	7.57757273101041e-06	0.369613896087913	0.0288672091763076	7.57757273101041e-06	0.320402790821979	0.0605869143308504
CAV1	brown	0.678126051228448	7.60208833174852e-06	0.201055381462093	0.246808920298468	7.60208833174852e-06	0.117103630644703	0.502892958815136
1	brown	0.676916649093111	8.00446595320983e-06	0.446197841208142	0.00721670639588739	8.00446595320983e-06	0.4061378034171	0.0154840970956374
MATN3	brown	0.676799137353497	8.04457857939762e-06	0.412233667097092	0.0138639240567175	8.04457857939762e-06	0.164054721492081	0.346338957899481
ARHGAP23P1	brown	0.676024426588399	8.31363871092177e-06	0.454105422374772	0.00614047727875256	8.31363871092177e-06	0.265653862314574	0.122972592233978
ADAMTS7	brown	0.674435737008433	8.89118410205183e-06	0.0988312137854674	0.572179389896255	8.89118410205183e-06	0.168640675790183	0.33283576799759
STEAP4	brown	0.673189810276678	9.36940783532111e-06	0.300991739484547	0.0789138159464585	9.36940783532111e-06	0.324416262481607	0.0572555893274279
LRP4-AS1	brown	0.673118543596582	9.39745681329079e-06	0.377015533421982	0.0255781587692315	9.39745681329079e-06	0.226746393043124	0.190239974204912
HVCN1	brown	0.672575114188354	9.61386358780603e-06	0.280960616364838	0.102061170839132	9.61386358780603e-06	0.203025186663197	0.24211234733949
ACP7	brown	0.672464841025541	9.65832645703433e-06	0.411889763914948	0.0139513656397358	9.65832645703433e-06	0.195024765870283	0.261564122522041
ANO5	brown	0.669932147565334	1.0732433591164e-05	0.425885306674058	0.0107464816265556	1.0732433591164e-05	0.239828513002392	0.165239102644516
FOXL2	brown	0.669596526818695	1.08826390386354e-05	0.0816516836220694	0.641004749936327	1.08826390386354e-05	0.0364414884479424	0.835361757338966
CDKN2D	brown	0.669100679022693	1.11080531728915e-05	0.25173995740865	0.14460950176448	1.11080531728915e-05	0.278952434918366	0.104639272316809
ZNF726	brown	0.668958358946866	1.1173531847148e-05	0.198700083719469	0.252504013650457	1.1173531847148e-05	0.236169383144861	0.171980761466256
ADGRB2	brown	0.666906550038219	1.21573514707116e-05	0.388393338492028	0.0211292551281318	1.21573514707116e-05	0.288068305451797	0.0933223754231751
B3GALT5-AS1	brown	0.666336329211477	1.24444061095641e-05	0.351496559990784	0.0384007525929879	1.24444061095641e-05	0.478459783356615	0.00364487422617743
RGMA	brown	0.665066988136171	1.31056458027132e-05	0.274693368941643	0.110269874956463	1.31056458027132e-05	0.0315812153532546	0.85707695982849
SLC26A9	brown	0.665060911744564	1.31088865246794e-05	0.336931921390887	0.0477908566925902	1.31088865246794e-05	0.345840446822151	0.0418517938190577
HES1	brown	0.663421482019105	1.40103254330694e-05	0.223780244431076	0.196259305282305	1.40103254330694e-05	0.147485150829092	0.397840930871187
PSCA	brown	0.6633660312231	1.40417762843565e-05	0.199640430896266	0.250219877887852	1.40417762843565e-05	0.313181793162085	0.066964595428944
TRPV4	brown	0.663186395637037	1.41441037432319e-05	0.253489558885875	0.141745587551051	1.41441037432319e-05	0.100507064116653	0.565649043406677
TGFB1	brown	0.65934181982877	1.65030687890193e-05	0.203208923790299	0.241677344803954	1.65030687890193e-05	0.135307961123148	0.438342531244705
RAC3	brown	0.659010190780688	1.6722406311227e-05	0.144035794290587	0.409089109798375	1.6722406311227e-05	0.185606792007968	0.285748030037162
CCN1	brown	0.658898284552553	1.67970153481865e-05	0.236641923567875	0.171099279103441	1.67970153481865e-05	0.179121333645626	0.303213148205859
LATS2	brown	0.658808802504044	1.68568911864813e-05	0.312389832876093	0.0676949681268925	1.68568911864813e-05	0.222894486519626	0.198082326914161
KRT16	brown	0.657777666891605	1.7560978548251e-05	0.467020139236145	0.0046784762424897	1.7560978548251e-05	0.340370485072223	0.0454231704249307
TESK2	brown	0.656936837951583	1.81547561092809e-05	0.246526025575508	0.153394649946091	1.81547561092809e-05	0.157293808110276	0.366843051238327
ICAM1	brown	0.656581731557368	1.8410951201444e-05	0.195974233929023	0.259203310107338	1.8410951201444e-05	0.129427085460221	0.458682466498072
KLHL14	brown	0.655932773926025	1.88876380552914e-05	0.532997943394908	0.000978765396384108	1.88876380552914e-05	0.290728000303136	0.0902038182444177
PDGFA	brown	0.655286325537688	1.93735859619882e-05	0.0883854177342677	0.613632550743901	1.93735859619882e-05	0.0706461247574832	0.686746745796102
KLC3	brown	0.654716097264765	1.98116211989653e-05	0.165972734665556	0.340651483254937	1.98116211989653e-05	0.0168895034830871	0.923284245959831
TWSG1	brown	0.654657289419656	1.9857303043846e-05	0.355913697193541	0.0358692007208295	1.9857303043846e-05	0.338001872960096	0.0470437576239437
JCAD	brown	0.654310049542111	2.0128991356866e-05	0.00832780310568355	0.962131136120572	2.0128991356866e-05	0.202012137501424	0.244520198147047
REEP2	brown	0.653720371264732	2.05981021628189e-05	0.255733792581752	0.138133126530344	2.05981021628189e-05	0.109704099798607	0.530432703112145
CCDC88A	brown	0.652404159433756	2.16811551367786e-05	0.303029713316381	0.076808621370371	2.16811551367786e-05	0.204841970001278	0.237834113949574
CITED4	brown	0.652084667237281	2.19517191545513e-05	0.144393073475227	0.407915734369972	2.19517191545513e-05	0.252546207570988	0.143284547279405
DSC3	brown	0.651773820196724	2.22178959868561e-05	0.506140945799557	0.00192124283633858	2.22178959868561e-05	0.275341773398003	0.109398248604011
CD109	brown	0.651401136694221	2.25408777990782e-05	0.262334254271462	0.127901043793385	2.25408777990782e-05	0.291516173351234	0.0892952022909501
NAT8L	brown	0.650222820495814	2.35902496665471e-05	0.177728765707404	0.307049652298147	2.35902496665471e-05	0.0824521854472566	0.637725339157353
ZNF467	brown	0.648633083105499	2.50761753068657e-05	0.221774704955513	0.200403864919827	2.50761753068657e-05	0.292805958401018	0.0878235048806183
FBXL2	brown	0.647238221660817	2.64492422062366e-05	0.257895632593092	0.134717711476205	2.64492422062366e-05	0.243049071977211	0.159464252946107
LBH	brown	0.645777169223841	2.79601633883817e-05	0.412008419949267	0.0139211436027038	2.79601633883817e-05	0.0950267656191402	0.587129679014516
MAP3K12	brown	0.645543513031312	2.82089146133915e-05	0.0125908885462934	0.942772050591311	2.82089146133915e-05	0.0836512707627516	0.632825696367835
HES7	brown	0.644857122617841	2.895128160185e-05	0.143407905674219	0.41115585429116	2.895128160185e-05	0.127237739459708	0.466381457612973
GAMT	brown	0.644608973958139	2.92239903453321e-05	0.115460184049408	0.508946651860578	2.92239903453321e-05	0.0867797800695017	0.620114697969776
IGFBP6	brown	0.644426467502196	2.94260419231174e-05	0.309232216442504	0.0706693389661568	2.94260419231174e-05	0.137349342827844	0.431399584273824
CBARP	brown	0.644371004999196	2.94876941280924e-05	0.0925564305397538	0.59692868608563	2.94876941280924e-05	0.0606842425065575	0.729121894934271
TTYH2	brown	0.644237165433648	2.96369522531695e-05	0.0766542153294853	0.661627128505114	2.96369522531695e-05	-0.00589285978523519	0.973198714971394
MRC2	brown	0.644159010497825	2.9724426740277e-05	0.297637968928722	0.0824753080830489	2.9724426740277e-05	0.364624956425721	0.031274119096468
GUCA1B	brown	0.644035387898385	2.98632679722602e-05	0.218568432995503	0.20715567392121	2.98632679722602e-05	0.257063807946142	0.136024435709283
PLEKHO1	brown	0.641781575994056	3.24996571262502e-05	0.426163873199231	0.0106896419873805	3.24996571262502e-05	0.295844787275463	0.0844298545740809
TENT5B	brown	0.641726734907297	3.25663527688611e-05	0.30483516822593	0.0749803169715771	3.25663527688611e-05	0.215988098630535	0.212702476016928
CRIP1	brown	0.637751771027346	3.77436004667857e-05	0.21330713493963	0.2185730492509	3.77436004667857e-05	0.0935674604815288	0.592909684231218
ZMYND10	brown	0.637036403656046	3.87506740445244e-05	0.18848179735695	0.278217589962312	3.87506740445244e-05	0.269684331786057	0.117180562148449
LCA5	brown	0.636487444096227	3.95398880073192e-05	0.276389210854008	0.108001203120586	3.95398880073192e-05	0.192138311706451	0.268827979915632
TUBB2BP1	brown	0.63581441961778	4.05272764811223e-05	0.511734273516302	0.00167700249995973	4.05272764811223e-05	0.416160334056318	0.0128977907744713
ACBD7	brown	0.634746199701712	4.2140279056536e-05	0.292789608359404	0.0878420434652466	4.2140279056536e-05	0.0946429961904383	0.588647297072094
NMU	brown	0.633769393455187	4.36657884779029e-05	0.271770694945363	0.114263767825969	4.36657884779029e-05	0.210714795626721	0.224354208312635
WIPF3	brown	0.633632614820983	4.38833362925507e-05	0.145024910913571	0.405845344182922	4.38833362925507e-05	0.0206194667170142	0.9064095431197
CD207	brown	0.633564403559431	4.39921925187104e-05	0.125795914006556	0.471488847293244	4.39921925187104e-05	0.0437602740573363	0.802891618274298
CLIP4	brown	0.633054947789858	4.48129638180467e-05	0.525245491708129	0.00119591726068382	4.48129638180467e-05	0.281255132198527	0.101687161649191
CTXN1	brown	0.632982773994672	4.49303531704079e-05	0.219267286523935	0.205670776292175	4.49303531704079e-05	0.377228599632745	0.025488262730669
PDGFB	brown	0.632902947356691	4.50605132075472e-05	0.473650475746715	0.00405237873153069	4.50605132075472e-05	0.295684429925707	0.0846063679870284
RND1	brown	0.632846313175237	4.51530636082659e-05	0.193577728418785	0.26518930031676	4.51530636082659e-05	0.16976159310541	0.329585267010201
SGCE	brown	0.630601074227268	4.89634769285661e-05	0.437794734300225	0.00853333618632748	4.89634769285661e-05	0.371256139643115	0.0281090053107219
ISYNA1	brown	0.630513956977022	4.91170084559949e-05	0.202971418975485	0.242239743056736	4.91170084559949e-05	0.108916517128994	0.533406321311677
DNAJC19P5	brown	0.630058746754717	4.99263433213045e-05	0.178427110715388	0.305121906847088	4.99263433213045e-05	0.175169653213435	0.314179526849627
PKIA	brown	0.629217448113097	5.14538754516859e-05	0.235607895397416	0.173032374093342	5.14538754516859e-05	0.321361026109937	0.0597779582424512
ACOXL	brown	0.628295633760627	5.31759315346554e-05	0.566129515114507	0.000392880182620419	5.31759315346554e-05	0.328557842080212	0.0539719240723013
TFPI	brown	0.628275058883072	5.32149542726863e-05	0.263336340465307	0.126398118181023	5.32149542726863e-05	0.270992831174633	0.115344802629657
MXRA8	brown	0.628159097076866	5.34353735738319e-05	0.20067778197706	0.247716127809767	5.34353735738319e-05	0.076488276822555	0.662316209418599
TSPAN4	brown	0.626513456218198	5.66534822352185e-05	0.0449352451239313	0.797707418825724	5.66534822352185e-05	0.0233631253548341	0.894022231924271
FADS3	brown	0.625281249230875	5.91764771680872e-05	0.235161658084347	0.173871396906321	5.91764771680872e-05	0.155113240000654	0.373606874764201
PANX2	brown	0.625157479957046	5.94354189035388e-05	0.248453631472691	0.150102776255024	5.94354189035388e-05	0.180234385860153	0.300168656483331
PIK3CD-AS2	brown	0.625078402697876	5.96013936531027e-05	0.110385064279055	0.52786812375308	5.96013936531027e-05	0.172089342678614	0.322898024173087
FAM131A	brown	0.621966956921942	6.64733583210159e-05	0.342674245706115	0.0438902910645792	6.64733583210159e-05	0.16466848235458	0.34451273557706
TINCR	brown	0.621746840418768	6.69855421535478e-05	0.207933193870574	0.23067240185312	6.69855421535478e-05	0.0477935418111413	0.785131946828278
C11orf80	brown	0.621420973996736	6.77503257565891e-05	0.341243881874473	0.0448370434734598	6.77503257565891e-05	0.36085859842677	0.0331979190192073
ABHD8	brown	0.620902825383381	6.89825977731696e-05	0.143445654870116	0.411031433105808	6.89825977731696e-05	0.159765185714322	0.359265855119122
VEGFB	brown	0.620822169040574	6.91762227144254e-05	0.243927256282103	0.157915140609596	6.91762227144254e-05	0.130138346617068	0.45619597398586
GLI2	brown	0.620015103835517	7.11408218786661e-05	0.194804584788318	0.262113611405914	7.11408218786661e-05	0.342722093228679	0.0438589013705148
ALDH1A3	brown	0.61956337165188	7.22622638743664e-05	0.124093914278973	0.477555499424458	7.22622638743664e-05	0.259694179663759	0.131924018957299
CHST2	brown	0.619471755053421	7.24916388327991e-05	0.0729146938055696	0.67722134180125	7.24916388327991e-05	-0.0192280228468938	0.912700248991928
CAV2	brown	0.619177197651277	7.32335563770642e-05	0.351140859936416	0.0386107546802835	7.32335563770642e-05	0.172356873065669	0.322134898646649
APOBEC3A	brown	0.618856545659161	7.40489706120434e-05	0.173501422282398	0.318882779256778	7.40489706120434e-05	0.0105690810168575	0.951949927169488
ITGB2	brown	0.618289761076921	7.551032670399e-05	0.243531663443288	0.158611613225076	7.551032670399e-05	0.327294443154803	0.054957317678801
CALHM2	brown	0.616883286148703	7.92495438436069e-05	0.360373576206087	0.0334525304028729	7.92495438436069e-05	0.36959213662145	0.0288773668097673
PACSIN1	brown	0.615904325044958	8.19497419557672e-05	0.137672868112784	0.430304852906603	8.19497419557672e-05	0.136700826912619	0.433598635444412
THEMIS2	brown	0.614115704247451	8.70979470654978e-05	0.237193323327897	0.170074776083282	8.70979470654978e-05	0.0295750080661771	0.866071602847707
WNT10B	brown	0.613381378510236	8.92945275470117e-05	0.143085671551022	0.41221880410894	8.92945275470117e-05	0.139458699916957	0.424289778483563
CHRM4	brown	0.611672559603126	9.46002891326368e-05	0.196743588142772	0.257300699286619	9.46002891326368e-05	0.0431038158489037	0.805791660030269
CEP70	brown	0.61061992621749	9.8008137727701e-05	0.0139753154081522	0.936491632662573	9.8008137727701e-05	0.193063795122113	0.266484731600129
BAG2	brown	0.610287573642359	9.91068171560258e-05	-0.0364892354451637	0.835148994185959	9.91068171560258e-05	0.0905181400310982	0.605066913384882
DYSF	brown	0.61012680985313	9.96422285216089e-05	0.25711812985262	0.135938816982475	9.96422285216089e-05	0.267629840259618	0.120106918757799
TPBG	brown	0.609849838290445	0.000100570764877357	0.218153030361235	0.208041812790626	0.000100570764877357	0.199530530933345	0.250486116125552
MEIS3	brown	0.608738603552844	0.000104374873777318	0.442896650473242	0.00771158354899127	0.000104374873777318	0.40167567342939	0.0167682745603168
FSTL3	brown	0.608150890720003	0.000106438662121726	0.223790818565563	0.19623761318728	0.000106438662121726	-0.0646117302424067	0.712312861449586
CASKIN1	brown	0.608120679337547	0.000106545735627623	0.231862093661314	0.180165360770214	0.000106545735627623	-0.0404536432215711	0.817524898140562
SYNGR3	brown	0.607738771669726	0.000107907644599938	0.32388136611374	0.0576909904889732	0.000107907644599938	0.396815924840123	0.018267096230583
TENT5A	brown	0.607336105233486	0.000109360507976356	0.0883402838585318	0.613814371631358	0.000109360507976356	0.116139196997352	0.506441077713831
MPP2	brown	0.60504001935228	0.000117986148132328	0.280703293691628	0.1023888017345	0.000117986148132328	-0.0439085670346826	0.802236859770469
COL1A1	brown	0.603758552250017	0.00012306149030275	0.200951811975742	0.24705753156134	0.00012306149030275	0.147854717648588	0.396646434132244
ALOX5	brown	0.600179053958205	0.000138293497888761	0.148700219118847	0.393921419551501	0.000138293497888761	0.311008628273236	0.0689836983013232
CR2	brown	0.599874520264306	0.000139664365457753	0.164688448848239	0.344453424619086	0.000139664365457753	0.312353771307845	0.0677283734627549
VGLL1	brown	0.599073563609408	0.000143328293286948	0.0706349275692126	0.686793880549846	0.000143328293286948	0.266398228450517	0.121887153234577
LY6D	brown	0.597015378080849	0.000153142030638118	0.221158646713188	0.20168912544578	0.000153142030638118	0.313892275815612	0.0663146411433072
ST3GAL4	brown	0.596399592876165	0.000156193065989353	0.210423355043883	0.225010602887368	0.000156193065989353	0.247246709730277	0.152157828089904
KCNH3	brown	0.59509245127643	0.000162850891463184	0.133918625918924	0.443102611812232	0.000162850891463184	0.0794132504584549	0.650210298279068
TWIST1	brown	0.594882089245035	0.000163945797176381	0.311790405196151	0.0682519236158163	0.000163945797176381	0.384398084155142	0.02261182983176
BCL6	brown	0.594205467389023	0.000167512408640702	0.175133880072129	0.314279923356284	0.000167512408640702	0.260210300600079	0.131130287735188
MAP2	brown	0.593563616480481	0.000170959840941095	0.175819675155188	0.312358759410313	0.000170959840941095	0.301731756131125	0.0781442767991784
KATNAL1	brown	0.592610050260283	0.00017619896083853	0.19406433318596	0.263966573338191	0.00017619896083853	0.113317584440314	0.516893304163182
NACAD	brown	0.592545808241849	0.000176557039090774	0.368007781345321	0.0296248894315527	0.000176557039090774	0.117410487340128	0.501766676963412
IKZF2	brown	0.591052866698249	0.000185064300267812	0.126544376585367	0.468833898688261	0.000185064300267812	0.272572907282798	0.113156878404373
ARHGEF25	brown	0.588843465531142	0.000198328454277218	0.192077231768908	0.268983102391762	0.000198328454277218	0.0221336707739143	0.899570209054638
MICA	brown	0.588762967216462	0.000198827397918129	0.37477869837277	0.0265377958814293	0.000198827397918129	0.247942130137181	0.150971241870461
DCBLD2	brown	0.588756741950359	0.000198866030047557	0.497966505387623	0.00233406047217847	0.000198866030047557	0.510539921236837	0.00172673721217762
APOBEC3B	brown	0.588204684103688	0.000202318770605264	0.198530803899337	0.252916667217614	0.000202318770605264	0.00244791085956599	0.988865016494759
MFGE8	brown	0.588199467835883	0.000202351649025743	0.374402346525302	0.0267021337979396	0.000202351649025743	0.366921811435272	0.0301463736628125
MUC4	brown	0.587967637165222	0.000203817728236506	0.247499144479609	0.151726322003221	0.000203817728236506	0.518738333161068	0.00140984067046661
VAX2	brown	0.585110943365121	0.000222679781792884	0.0938256501923109	0.591885239131992	0.000222679781792884	-0.037016330009615	0.832801000685596
RAB7B	brown	0.583360137700791	0.00023499727286887	0.502444930357422	0.00209922404671855	0.00023499727286887	0.469986041442071	0.0043887876324693
DMBX1	brown	0.583043282726979	0.000237290425238575	0.228771082180777	0.18620639332958	0.000237290425238575	0.0967982858009581	0.580146703036493
CHSY3	brown	0.582349754575445	0.000242379593991588	0.475525693232487	0.00388902732633918	0.000242379593991588	0.326223111849079	0.0558040660586944
PALM2AKAP2	brown	0.581442077307955	0.00024918751385801	0.215328295831839	0.214137082473118	0.00024918751385801	0.228681804167206	0.186382972091533
GPSM1	brown	0.580956196769767	0.000252901572899763	0.265585121433247	0.123073192496513	0.000252901572899763	0.0406294846358214	0.816745148199979
HPSE	brown	0.579112714274868	0.000267447091051129	0.209534304189811	0.227021037495558	0.000267447091051129	0.367666562651711	0.0297879400841712
PYGO1	brown	0.575261727761367	0.000300266719078064	0.485835581100883	0.0030889244519517	0.000300266719078064	0.376876166499768	0.0256371012387813
SLC1A3	brown	0.574933867733301	0.000303220259679905	0.242519211684376	0.160404209310604	0.000303220259679905	0.143365911793642	0.411294290990067
PRKACB-DT	brown	0.573302171396491	0.000318308476277769	0.336868792977554	0.0478352317289131	0.000318308476277769	0.145784683519088	0.403363683613226
GPR173	brown	0.572782938593726	0.000323248294668422	0.3616317484854	0.0327953262231747	0.000323248294668422	0.119712073819805	0.493359745662549
SLC43A3	brown	0.570771652489692	0.00034303467084433	0.229248842585332	0.18526345717163	0.00034303467084433	0.381536173827068	0.0237259892957966
GPR176	brown	0.570496010051624	0.000345828805036525	0.328785168348971	0.0537961219880324	0.000345828805036525	0.347824301918333	0.0406139470668399
RAB6B	brown	0.569053387310683	0.000360785935747161	0.105303427278683	0.547150116292441	0.000360785935747161	0.16398088336627	0.346559055946156
CCDC28B	brown	0.569042252541218	0.000360903587990955	0.328749887476282	0.053823376423803	0.000360903587990955	0.293286810438476	0.087279632499606
MNS1	brown	0.568784661164204	0.000363634910557759	0.265671328436258	0.122947040837609	0.000363634910557759	0.251156451233539	0.145573977895718
TEX14	brown	0.568212425488827	0.000369768501691078	0.258279906574872	0.13411718480729	0.000369768501691078	0.151124066678901	0.386169612915065
CSRP2	brown	0.567474962153885	0.000377808939644894	0.0471066842328266	0.788149122358353	0.000377808939644894	-0.06176457088512	0.724485478580792
STOX2	brown	0.566798387435988	0.000385322085725042	0.0890953523225598	0.610775581172749	0.000385322085725042	0.143601286117103	0.410518698385662
LGALS1	brown	0.565585963518755	0.000399119096169971	0.264562699411968	0.124576720835052	0.000399119096169971	0.13946140583014	0.424280700101618
ARHGAP24	brown	0.564815289199845	0.000408116097616201	0.0711777848982162	0.684510053254232	0.000408116097616201	0.00665538821850054	0.969732159529168
IGDCC4	brown	0.564597712938315	0.000410688583379597	0.318794010112878	0.0619644984926815	0.000410688583379597	0.172424757397762	0.321941438520462
DENND2C	brown	0.564522964349208	0.000411575688604127	0.306408667859097	0.0734147005259043	0.000411575688604127	0.0746202027530816	0.670092330691135
MUC5AC	brown	0.564320184306493	0.000413990846336628	0.383079514888847	0.0231196484180218	0.000413990846336628	0.563206835382823	0.000427477182525297
CSPG4	brown	0.56384136832117	0.000419743775490619	0.25211862504173	0.143986106243174	0.000419743775490619	0.320817122852299	0.0602360742267906
PMAIP1	brown	0.563064125835169	0.000429233824633396	0.546721225430201	0.000678330201790102	0.000429233824633396	0.203489532665384	0.241014008684027
SLC22A31	brown	0.562555231695724	0.00043555030717252	0.270082019882887	0.116620327345605	0.00043555030717252	0.322345765406097	0.0589555512421559
STON1	brown	0.562533556152502	0.000435821174029618	0.337244124801355	0.0475718834093499	0.000435821174029618	0.291540808450339	0.0892669163490451
GPRC5B	brown	0.561917371829262	0.000443584220209847	0.118808658734763	0.496651017927412	0.000443584220209847	0.219303281911488	0.205594494902871
SLC12A4	brown	0.561575748596824	0.000447940967050136	0.28729232538078	0.0942475956753839	0.000447940967050136	0.128579355168604	0.461655478981158
PLAAT5	brown	0.561118677850765	0.000453829524734226	0.204197546570355	0.239345760840261	0.000453829524734226	0.284252889556677	0.0979392389123003
RIPPLY3	brown	0.560241143976113	0.000465328259620317	0.237508092774529	0.169491902841854	0.000465328259620317	0.0673779726157913	0.700552741841293
MIR31HG	brown	0.559983779024661	0.000468749390964231	0.475891467187044	0.00385783786340224	0.000468749390964231	0.522694202817731	0.00127611926821014
SCARF2	brown	0.559722676297358	0.000472243037822089	0.310375373645361	0.0695809436990796	0.000472243037822089	0.296165809858306	0.0840773427249367
ADAMTSL4	brown	0.559707545287301	0.000472446203705156	0.102871342360676	0.556494591443964	0.000472446203705156	0.161549027193854	0.353855382250448
LYPD3	brown	0.558498208250265	0.000488937542488366	0.381559636489138	0.0237166739083622	0.000488937542488366	0.148447348770533	0.394735274563282
MLLT11	brown	0.557272199556684	0.000506176403786274	0.205519947143046	0.236250713817825	0.000506176403786274	0.119666687330676	0.493524829009683
MEIS1	brown	0.555038221073821	0.000538981217198274	0.258017160458636	0.134527579126956	0.000538981217198274	0.178201084289987	0.305745001090332
BMP6	brown	0.554968097070746	0.000540040815680058	0.200234327170378	0.248784395756217	0.000540040815680058	0.0502336367811903	0.774438440467977
MRAS	brown	0.554785307261214	0.000542811532245453	0.115535756450721	0.508667481872721	0.000542811532245453	0.231449867609708	0.180962882490092
GSEC	brown	0.553835078891501	0.000557419346625278	0.208461244168271	0.22946380067658	0.000557419346625278	0.286173434549522	0.0955940006619841
FADS2	brown	0.553796017347525	0.000558027232737701	0.119110925039992	0.495548576854127	0.000558027232737701	0.0888490974409309	0.611765940433963
TLR2	brown	0.553551152812579	0.000561851301217566	0.157680390038026	0.365651573059338	0.000561851301217566	0.157428468648008	0.366427754368607
AIF1L	brown	0.552863235923505	0.000572719289516025	0.00276207696718777	0.987436053375018	0.000572719289516025	-0.083167936176962	0.634798841079007
CAVIN1	brown	0.552776754030059	0.000574098678641234	0.183747386365471	0.290687620843658	0.000574098678641234	0.0061656065768428	0.971958713142709
KIF3C	brown	0.55192088207446	0.000587909625244676	0.389936440569125	0.0205786827697209	0.000587909625244676	0.336742005745367	0.0479244543857739
ADGRE1	brown	0.550526509968086	0.000611042082326637	0.182632451879222	0.293675601635805	0.000611042082326637	0.167592795943372	0.335892255551663
CCDC80	brown	0.549690591698589	0.000625293577844294	0.371143877876313	0.0281603086944015	0.000625293577844294	0.170039076681354	0.328783642823472
RBMS1	brown	0.549459788097211	0.000629280083238557	0.329501290486334	0.0532452889356979	0.000629280083238557	0.0614883031022721	0.725670220361764
SCRN1	brown	0.549232440261802	0.000633228909465541	0.21224566545183	0.220927758259985	0.000633228909465541	-0.00430551919004247	0.980416452763812
RAB3A	brown	0.548286539011384	0.000649895180647792	0.0464007232505225	0.791253375784292	0.000649895180647792	0.371228344372074	0.0281217005301821
SERAC1	brown	0.547395911572057	0.000665941670472659	0.195063616902471	0.261467243878966	0.000665941670472659	0.170440679748754	0.327625585802419
TFAP2A	brown	0.547071338799224	0.000671876201704106	0.274178137671508	0.110966203310288	0.000671876201704106	0.247647214018487	0.151473629259677
COL4A4	brown	0.546778822689641	0.000677264692961786	0.151536260430212	0.384860256546579	0.000677264692961786	0.206662587468912	0.233598223257694
AKAP12	brown	0.546154417571411	0.000688895220752428	0.273358996146259	0.112080070081878	0.000688895220752428	0.0351663676509328	0.841047968756962
MICB	brown	0.545732640488001	0.00069685124663293	0.120793157637503	0.489435893396908	0.00069685124663293	-0.102897607386142	0.556393281894352
PEG10	brown	0.545542562582889	0.000700463226203359	0.376422881618266	0.0258295841932447	0.000700463226203359	0.285543443142011	0.0963585282967724
PALM	brown	0.543329463147854	0.000743754601507291	0.0260304792477887	0.882002989575085	0.000743754601507291	-0.229483687736096	0.184801189718865
FAM184A	brown	0.542589100183844	0.000758756700383505	0.349233308370613	0.0397528866453518	0.000758756700383505	0.133202201933026	0.445568158564513
TGIF1P1	brown	0.542468454934872	0.000761226559176714	0.401718265925005	0.0167556080132837	0.000761226559176714	0.566334027062927	0.000390555359250409
PTPRZ1	brown	0.5423621602706	0.000763408523322281	0.487611679901309	0.00296663004878132	0.000763408523322281	0.300425510992639	0.079506593141454
HSPA1L	brown	0.538667718278608	0.000842768809070507	0.0214394825297137	0.902704854921558	0.000842768809070507	0.209863205207821	0.226275866210477
KANK3	brown	0.537573495279324	0.000867632616886136	0.127621291806285	0.465027747214406	0.000867632616886136	0.243738979474875	0.158246340878825
GUCY1A1	brown	0.53688148988673	0.000883689424910499	0.126515541945819	0.468936034660029	0.000883689424910499	0.193318000465863	0.265843458122066
TRPS1	brown	0.536808151225811	0.000885406411335091	0.188647072205672	0.277788642478568	0.000885406411335091	0.266327747767573	0.121989621382623
CYB5R2	brown	0.536410030911244	0.000894778624770173	0.0791580696770096	0.651263000953252	0.000894778624770173	0.172416665997017	0.321964493997342
LMCD1	brown	0.536307460136045	0.000897207410168013	0.207874224773716	0.230807637588165	0.000897207410168013	0.233946954923576	0.176169974780176
OSR2	brown	0.535365364745523	0.000919789191471768	0.362020082599604	0.0325946226733377	0.000919789191471768	0.229152473387482	0.185453385401848
L1CAM	brown	0.532896163772497	0.00098137403578209	0.480760230780293	0.00346284952458115	0.00098137403578209	0.318454849044055	0.0622580488157124
JPH2	brown	0.530175108476219	0.0010534286729153	0.240825677505894	0.163435257939783	0.0010534286729153	-0.0267170960594881	0.878913137774087
KCNS3	brown	0.528869066319766	0.00108964052170097	0.42801793996937	0.010317786076459	0.00108964052170097	0.468323132915604	0.00454923822368802
OXCT1	brown	0.527712621860423	0.00112261574651966	0.107708838025977	0.53798161815724	0.00112261574651966	0.0641511682625766	0.714277285652928
ADGRL2	brown	0.52580870621705	0.00117882224503697	0.368014457741437	0.0296217064434018	0.00117882224503697	0.404569508045639	0.0159256990168818
RTN4R	brown	0.524313237672495	0.00122469349987775	0.349958323349352	0.0393156116001583	0.00122469349987775	0.114359534361804	0.513021192305606
PRTG	brown	0.522626400546758	0.00127831371816371	0.286844184046344	0.0947851104056728	0.00127831371816371	0.129962348820704	0.456810569355366
NR3C1	brown	0.522562692115738	0.00128037869352861	0.064963853308743	0.710812185534008	0.00128037869352861	0.0158371294592266	0.928051565422023
SERPINH1	brown	0.522513241547558	0.00128198355233975	0.27774946986961	0.106207076794532	0.00128198355233975	0.132312817413502	0.448639287086792
NYAP2	brown	0.519272471311809	0.00139109479788249	0.0694682797614325	0.691711239407015	0.00139109479788249	0.16046660425725	0.357132534841993
TRIM7	brown	0.518744799491508	0.0014096124104086	0.126100568462851	0.470407223109095	0.0014096124104086	0.0739077902426248	0.673066806486289
DUSP8	brown	0.517591010156781	0.00145085866553181	0.146135343040632	0.402221247553778	0.00145085866553181	0.300124680264704	0.0798229298935698
ACVR1C	brown	0.517022233113943	0.00147157889796216	0.304673003796979	0.07514313529197	0.00147157889796216	0.237670686943555	0.169191379788992
CPNE8	brown	0.516349369723659	0.00149642612042519	0.191871924959132	0.269504942019855	0.00149642612042519	0.279734070728602	0.10363001179601
HMGN3	brown	0.5161930535123	0.00150225095229831	-0.009162216388953	0.958339964657285	0.00150225095229831	0.0830333499497369	0.635348711684029
MANCR	brown	0.515885206258947	0.00151378053592382	0.1051521867004	0.547729041041828	0.00151378053592382	0.273676770850509	0.111646966818063
RBMS1P1	brown	0.510924728078089	0.001710573952283	0.289061876804734	0.0921478802535268	0.001710573952283	0.0366101549110808	0.834610222131245
HCAR1	brown	0.509238726308982	0.00178238787957029	-0.014073527142971	0.936046236287699	0.00178238787957029	0.0203244747554861	0.9077427445087
SMARCA1	brown	0.507871626056156	0.00184254376601939	0.372738878006147	0.0274385731045308	0.00184254376601939	0.20444985518459	0.238753143755367
GNB3	brown	0.507015153174603	0.00188112997358685	0.0356159414319036	0.839042243267478	0.00188112997358685	-0.111817395238309	0.52249357468412
ZNF853	brown	0.506430814072134	0.00190786011453945	0.266166374616601	0.122224475098788	0.00190786011453945	-0.100646911139746	0.565105643953429
GALNT16	brown	0.503671371089252	0.00203863069730724	0.0581512312762324	0.740029607347228	0.00203863069730724	-0.0236226606316582	0.892851688578641
LYNX1	brown	0.502871478434409	0.00207797391278058	0.512163894462005	0.00165942205744798	0.00207797391278058	0.246296063022636	0.153790836455951
HAP1	brown	0.501921425313025	0.00212556389489639	0.0434127452002257	0.804426580005288	0.00212556389489639	-0.0260158604582372	0.882068794537114
RGS9	brown	0.501453699794198	0.00214934106923722	0.256034201455929	0.137654752174467	0.00214934106923722	0.144568752785624	0.407339470984951
ARNT2	brown	0.500323160888911	0.00220777498688027	0.30863598751598	0.071242264554176	0.00220777498688027	0.453208950799863	0.00625511295053386
ZNF483	brown	0.499994739046565	0.00222500805956113	0.243573079199321	0.158538593754668	0.00222500805956113	0.180941126033163	0.298245660324168
PROSER2	brown	0.499055957381479	0.00227491766423033	0.0858114975827087	0.624037459981779	0.00227491766423033	0.109709121286128	0.530413769638435
TBC1D1	brown	0.498738812785115	0.00229199787548446	0.181970290375205	0.295459433943688	0.00229199787548446	0.266676907536406	0.121482624764569
ITGA2B	brown	0.498310444999918	0.00231524581970689	0.17307854005982	0.320081959789633	0.00231524581970689	0.0524332295470599	0.764833707553004
LRRN1	brown	0.497588908799711	0.00235486981193735	0.130312891592729	0.455586890213657	0.00235486981193735	0.314913415678187	0.065389186212683
STIMATE-MUSTN1	brown	0.497088035213798	0.00238272264781275	0.178895024342271	0.303834549827211	0.00238272264781275	0.207730760551482	0.231136873067686
CDKL2	brown	0.496537147429133	0.00241368821082472	0.0141970415892343	0.935486117643705	0.00241368821082472	0.0444960199708855	0.799644382027896
DPYSL5	brown	0.495719034981993	0.00246032224285025	0.254798781904577	0.13962986581363	0.00246032224285025	0.0269936822927151	0.877668963244588
ADAM23	brown	0.495599591049255	0.00246719609567722	0.0195032502565995	0.911455522113873	0.00246719609567722	-0.014193755165827	0.935501020665277
EMBP1	brown	0.493418152513851	0.00259571487354164	0.194747411477889	0.262256418697579	0.00259571487354164	0.164976461028134	0.343598568781819
KRT4	brown	0.492221296601897	0.00266867553544932	0.14268426053828	0.413545104743634	0.00266867553544932	0.1684240718802	0.333466156316207
BDNF	brown	0.490934964207798	0.00274907613534219	0.207308054001925	0.232108789970449	0.00274907613534219	0.225407053005126	0.192941692084705
POPDC3	brown	0.490456090342228	0.00277954173618522	0.222027924498519	0.199877238946159	0.00277954173618522	0.0713296271528492	0.683871736504751
ZNF8	brown	0.489338085207412	0.00285181487220703	0.0148983611654921	0.932306328497583	0.00285181487220703	-0.127735250703167	0.464625942386722
NMNAT2	brown	0.488404537189124	0.00291341112561706	0.313371162417757	0.0667908724267498	0.00291341112561706	0.25789702374747	0.134715533872162
BPIFB1	brown	0.487290200674077	0.00298844837208366	0.190564545862662	0.272843513359906	0.00298844837208366	0.480671749838732	0.00346970198130451
PAX6	brown	0.485481099226473	0.00311385014405264	0.103842299810275	0.552755125602036	0.00311385014405264	0.0697703347415873	0.690436893916208
CYBRD1	brown	0.484698406129736	0.0031695056521189	0.132444496438264	0.448183865613533	0.0031695056521189	0.041057924979373	0.814846000870689
CATSPER1	brown	0.483291785126453	0.00327170155979537	0.453552590622377	0.00621095505771933	0.00327170155979537	0.373893189097096	0.0269257953802709
USP13	brown	0.483197247420281	0.00327867150140144	0.153916752322683	0.377349277061807	0.00327867150140144	0.0734895332271076	0.67481539844546
LMX1B	brown	0.482682486753812	0.00331684970655142	0.0926496032091681	0.596557816074093	0.00331684970655142	0.139309705524048	0.424789824197522
MFSD4A	brown	0.482096746612787	0.00336076109813023	0.261488867951782	0.129179222622089	0.00336076109813023	0.401953688861896	0.0166857401498732
SYT11	brown	0.478755696375856	0.00362100468406284	0.361721588314956	0.0327488046446265	0.00362100468406284	0.252998413532766	0.142545311600995
NUP210	brown	0.478585523552962	0.00363471490214688	0.291141188812335	0.0897266086693923	0.00363471490214688	0.251627714991289	0.144794663345518
NR4A1	brown	0.478129582434348	0.00367167045117493	0.0744252542480275	0.670905794907809	0.00367167045117493	-0.0763593699816177	0.662851699877262
EMB	brown	0.477968216784667	0.00368482746311022	0.154880930805145	0.374331777590008	0.00368482746311022	0.19180097608142	0.269685430608222
KCNQ4	brown	0.477105779676264	0.00375584154738552	0.015642822939674	0.92893206032415	0.00375584154738552	0.247926918264502	0.1509971255262
IGFBP3	brown	0.476980081352549	0.00376629004685859	0.433668931580479	0.009251373210898	0.00376629004685859	0.452298126908412	0.00637345978336329
GDPD5	brown	0.476971768614629	0.00376698191846364	0.372332885079726	0.0276208248202924	0.00376698191846364	0.361318470543467	0.0329579725582313
HMGN3P1	brown	0.476011168914514	0.00384767807303943	-0.0105437301794689	0.952065046841081	0.00384767807303943	-0.013121681969004	0.94036369789876
LAG3	brown	0.47495642767799	0.00393800273425055	0.179827368591283	0.301279694049762	0.00393800273425055	-0.0279127622388442	0.87353672934137
RAI14	brown	0.474685807436908	0.00396147150973662	0.232969919969965	0.178034427764986	0.00396147150973662	0.259995901051599	0.131459578293229
PLXND1	brown	0.47460654995638	0.00396836776714707	0.455209089323744	0.00600182740806937	0.00396836776714707	0.193442813353183	0.265528968915833
AQP5	brown	0.472531667755473	0.00415263915745877	0.254361341641281	0.140334180559926	0.00415263915745877	0.346876583242658	0.0412015421282727
COL14A1	brown	0.471674182143843	0.00423092682154885	0.339397038429813	0.0460836784848904	0.00423092682154885	-0.00550425426964671	0.974965556908951
MAPK11	brown	0.471113771816001	0.0042827783978896	0.241282447633936	0.162613717200555	0.0042827783978896	0.0653128760278966	0.709325776885319
ARL4D	brown	0.470830722728063	0.0043091754294396	0.214034613395442	0.216969214165547	0.0043091754294396	0.0158206025334267	0.928126453498685
GRHL1	brown	0.470557385961835	0.00433480002728672	0.267572666149677	0.120189128966675	0.00433480002728672	0.273577418067808	0.111782241747282
RHEBL1	brown	0.470004463564071	0.00438703786513053	0.155016710829398	0.373907985879184	0.00438703786513053	-0.000750325655737674	0.996586845418533
SLC2A12	brown	0.469171574977651	0.00446675217943384	0.298177571191955	0.0818940479988672	0.00446675217943384	0.0984784542717932	0.573558339468113
GNB5	brown	0.468492229240054	0.00453269444993706	0.455473706721505	0.00596898692593988	0.00453269444993706	0.344621427381721	0.0426273946923121
TMEM158	brown	0.468093549409121	0.00457178326869643	0.385594008636935	0.0221592712200728	0.00457178326869643	0.168548689616675	0.333103388192689
LCAT	brown	0.467172445515978	0.00466320798574498	0.19401614379166	0.26408749660926	0.00466320798574498	0.119856896754104	0.492833172803137
LINC02263	brown	0.466751714120548	0.00470549009495635	0.396182571482271	0.0184704216916498	0.00470549009495635	0.288444856221599	0.0928759165381792
TLX1NB	brown	0.465955673775082	0.0047863951225939	0.356952970404068	0.0352937404826208	0.0047863951225939	0.110928150364778	0.525827138115948
LVRN	brown	0.464668671099933	0.00491973720681264	0.200656352504724	0.247767680179153	0.00491973720681264	0.170569411352941	0.327254912159752
FAM83A	brown	0.463464553404684	0.00504737937106673	0.313998271300084	0.0662181020115877	0.00504737937106673	0.368806775538159	0.0292459531865031
SERPINA5	brown	0.462374191843501	0.00516541467999263	0.192484816971816	0.267949082076512	0.00516541467999263	0.162263929667358	0.351700910320756
FSTL1	brown	0.458432044428839	0.00561222104166523	0.075622529330904	0.665915749683103	0.00561222104166523	0.175995780377889	0.311866617337884
LMNTD2-AS1	brown	0.457247070724605	0.00575285977477323	-0.0509590478588067	0.771267146497667	0.00575285977477323	0.0781757302169124	0.655321645088097
GFOD1	brown	0.451057563014336	0.00653773694928934	0.0621140431951006	0.722987709122827	0.00653773694928934	0.184447756087676	0.288820667803458
LARP6	brown	0.450854133520862	0.00656501882783111	0.168447330217647	0.333398431750619	0.00656501882783111	0.0657015887973384	0.707671578743543
SERPINH1P1	brown	0.446818549712867	0.00712675782940861	0.163546371316659	0.347855977295424	0.00712675782940861	-0.00851452100337134	0.961282706227665
UBE2E2	brown	0.445110541472489	0.00737661146807835	0.422845881553192	0.0113834827509566	0.00737661146807835	0.369726870998673	0.0288145179840932
PGM1	brown	0.445030894516956	0.00738844300447616	0.00801166282329108	0.9635677428468	0.00738844300447616	0.278126807139175	0.105713399743274
SLC37A2	brown	0.444586222571504	0.00745479753236577	0.353465526620388	0.0372549746436912	0.00745479753236577	0.339527619651706	0.0459946305908678
NXN	brown	0.443385722872151	0.00763648745651395	0.420826211919894	0.0118242006513866	0.00763648745651395	0.319104156675044	0.061697017748908
GNG7	brown	0.443020893001774	0.00769244683622459	0.00648944802770774	0.970486501386659	0.00769244683622459	-0.0125908553259473	0.942772201336805
KHDC1	brown	0.442340051742002	0.00779781481914517	0.119093576763657	0.495611816646213	0.00779781481914517	0.148470079910845	0.394662075480183
NRP2	brown	0.441109995010694	0.00799130690269981	0.326754742294133	0.0553825953203238	0.00799130690269981	0.113300880378592	0.516955497443791
MYL9	brown	0.44085233314572	0.00803235295578305	0.188375705679856	0.278493162341773	0.00803235295578305	-0.0554130492664503	0.751877111292416
ART5	brown	0.439792453397826	0.00820309173217035	-0.0645054390953832	0.712766061549108	0.00820309173217035	-0.141169239657099	0.418572533963015
UST	brown	0.439781420424247	0.00820488521672172	-0.0119576864742213	0.945645709955464	0.00820488521672172	0.0787578957545699	0.652915182446518
SLC25A21	brown	0.438288504745533	0.00845067427705149	0.0977899447062761	0.57625406648442	0.00845067427705149	0.0928062289475976	0.59593459929915
BST1	brown	0.433612577703012	0.00926152593064756	0.127974052380191	0.463784555304287	0.00926152593064756	0.0577858466077987	0.741607215575792
RASSF6	brown	0.433212029428666	0.00933396219858439	0.244843979703593	0.156309672245195	0.00933396219858439	0.300499538568828	0.0794288990882582
DAZAP2P1	brown	0.433002090364378	0.00937212022955734	0.0388531118915472	0.824630113624611	0.00937212022955734	-0.0494573365314396	0.777836186892504
WDR54	brown	0.428131911671154	0.0102952902714926	0.133751501386394	0.443677098668424	0.0102952902714926	-0.0766599649973603	0.66160325716799
CAVIN3	brown	0.42812742714749	0.010296174642414	0.220805997975315	0.202427417977146	0.010296174642414	0.300560951537728	0.0793644891067417
HSPA4L	brown	0.427151071638893	0.0104902578755148	0.138587189539882	0.427219339743989	0.0104902578755148	0.420067072448734	0.0119935429649688
GRIN1	brown	0.425735074615665	0.0107772416488727	0.234672407035547	0.174794621064956	0.0107772416488727	0.169924755992308	0.329113758511682
INKA2	brown	0.425359001148103	0.0108545700506601	0.326889021609648	0.0552765413045817	0.0108545700506601	0.278112647455284	0.105731893707607
ABCC4	brown	0.4250484019109	0.0109187895896911	0.0801833821901215	0.647037298458984	0.0109187895896911	0.172586699773308	0.321480219243227
CAPS	brown	0.424820022860136	0.0109662143587997	0.222597326985641	0.198696562919473	0.0109662143587997	0.290083574168301	0.0909519785853191
MCUB	brown	0.42452519322295	0.0110276960543557	0.241954217684769	0.161410884059738	0.0110276960543557	0.0834948193929707	0.633464114953845
P2RY1	brown	0.423228291221781	0.0113016210752544	0.0314304101564498	0.857752480341412	0.0113016210752544	0.187799266352344	0.279993554271739
KRTAP5-AS1	brown	0.421159446992483	0.0117505063563196	0.033955447567131	0.846455222454643	0.0117505063563196	0.145248513294061	0.405114085712582
TBC1D22A-DT	brown	0.416638660043471	0.0127840793181538	0.026858263845366	0.878278083492699	0.0127840793181538	-0.253822487660799	0.141205357307778
BRSK2	brown	0.415636520484608	0.0130232933030439	0.160389014272848	0.357368144868897	0.0130232933030439	0.129184178160171	0.459533300875613
ADA	brown	0.414967055851212	0.0131851904972258	0.10955470647225	0.530996138972734	0.0131851904972258	-0.142588589420702	0.413861566483532
ANGPT1	brown	0.412542060006784	0.0137859041357409	0.362016530590584	0.0325964539100822	0.0137859041357409	0.137007589460637	0.432557665546358
SLC9A7	brown	0.410135276390311	0.0144047226133523	0.252059514209576	0.144083289986021	0.0144047226133523	0.229098180186297	0.185560449046026
ELOCP27	brown	0.40106130584744	0.0169518741251686	0.125562305986104	0.472319118187568	0.0169518741251686	0.278731169113317	0.104926321280867
TNNT1	brown	0.398520393732945	0.0177291690893625	0.166899179542481	0.337924861294187	0.0177291690893625	0.0335468729280516	0.848281245141662
ROBO1	brown	0.38967991975458	0.020669372792633	0.160002338180287	0.358543717952895	0.020669372792633	0.139115471403573	0.4254421934993
ANKRD65	brown	0.389273764619004	0.0208136435727625	0.193447993404435	0.265515922099591	0.0208136435727625	0.265675279604513	0.122941261175214
KCNJ11	brown	0.388670921471058	0.0210293221373643	0.197729660678626	0.254875690467017	0.0210293221373643	0.282084048965471	0.100640095484449
BOK	brown	0.388560321845197	0.0210690920900897	0.0161903493400013	0.926451174673877	0.0210690920900897	0.25900540786095	0.132988788720089
GPR63	brown	0.38519305757632	0.0223101536212079	0.335512304317059	0.0487967555533646	0.0223101536212079	0.197450371112293	0.255560992070051
BAHCC1	brown	0.384703761928257	0.0224954338640969	0.0519311630755508	0.767023049440051	0.0224954338640969	0.214409985513452	0.216144816057393
PDP1	brown	0.377566233564246	0.0253463433772711	0.276229655354335	0.108213140242666	0.0253463433772711	0.170032292281834	0.328803227933523
ZBTB8B	brown	0.373633449519657	0.0270404858151738	0.179171332969292	0.30307596846187	0.0270404858151738	0.134371831287516	0.441546771048433
SLC7A10	brown	0.370509120015579	0.028451840962528	0.120579866931355	0.490208772350616	0.028451840962528	0.0374015940304831	0.831085703232633
PNMA6A	brown	0.368984393632997	0.0291622573998496	0.192702028622382	0.267399093991069	0.0291622573998496	0.0257618201299978	0.883212454273134
FAM229B	brown	0.365090654727647	0.0310427169701402	0.245716825776707	0.154792050371284	0.0310427169701402	0.347433586216462	0.0408553687660976
LRRC34	brown	0.363343274611178	0.0319182721226238	0.363979906262963	0.0315969688752113	0.0319182721226238	0.101406970479113	0.562156497466415
EGFL7	brown	0.363057054112738	0.0320635930669274	0.237331467140818	0.169818792603461	0.0320635930669274	-0.0228423672562569	0.896371591349785
IL12RB2	brown	0.34647503936384	0.0414525651755158	0.0756306596510831	0.665881911723672	0.0414525651755158	0.287723069747403	0.0937331466089048
PLOD2	brown	0.341419032748951	0.044720237032343	-0.0994348475348197	0.569823255300679	0.044720237032343	0.0504431760599214	0.773522022246303
GSTM3	brown	0.338585733345608	0.0466400421512607	0.332875312470018	0.0507101850406598	0.0466400421512607	0.455343752601215	0.00598509561308454
STX2	brown	0.335470608339581	0.0488265542778801	0.351289131900483	0.0385231034469784	0.0488265542778801	0.170565413089667	0.327266420970107
ARHGEF26-AS1	brown	0.328494708459538	0.0540208292996573	0.039199740031224	0.82309014890475	0.0540208292996573	0.113506144848188	0.51619150442621
IFNE	brown	0.308209376468145	0.071654424927968	0.379818876757825	0.0244160724317525	0.071654424927968	0.456385206687918	0.00585704341185442
PNMA6B	brown	0.292278649389623	0.0884229151157263	0.107332442255274	0.539411424624431	0.0884229151157263	-0.00067622550740277	0.996923917726113
DOCK10	brown	0.29195953765038	0.088787184624085	-0.0293803522856163	0.866945223482834	0.088787184624085	0.397577447423046	0.0180251013472926
FGFBP1	brown	0.291184084232006	0.0896771781246142	0.320504535239917	0.0605006119505638	0.0896771781246142	0.370570797769795	0.0284234052615439
LINC02875	brown	0.28958506742915	0.0915339875122222	0.282913021781755	0.099601172798177	0.0915339875122222	0.181321678035839	0.297213459627999
ZDHHC20-IT1	brown	0.286243693703698	0.0955090253709836	-0.0601861135598602	0.731262899688269	0.0955090253709836	0.109728625702162	0.530340231517067
RAB40B	brown	0.282626922975418	0.0999588044111628	0.11448490317393	0.512556267972416	0.0999588044111628	0.0887986484306981	0.611968914037857
ZC2HC1A	brown	0.276863499272119	0.107373056980183	0.116653771275718	0.504546415534986	0.107373056980183	0.20272947954654	0.242813544201943
VWA5B1	brown	0.276655012219488	0.107648835852523	0.255465333156829	0.138561656936094	0.107648835852523	0.355017466071147	0.0363715612613369
RHCG	brown	0.27179646000082	0.114228091463384	0.214293935708434	0.216399456445985	0.114228091463384	-0.0829593773910998	0.635651018497167
CAP2	brown	0.267542553466185	0.12023244464755	-0.0120321885299863	0.945307561754728	0.12023244464755	0.189893697701833	0.274567043723913
PRTFDC1	brown	0.243462175295009	0.158734181222912	0.0910173111754497	0.603069503533594	0.158734181222912	0.0701575762591493	0.688804377151835
CHRNE	brown	0.239886091302115	0.165134557911203	-0.0988785744643089	0.571994369755121	0.165134557911203	0.031991549851963	0.855239404063118
LIMCH1	brown	0.229593345953629	0.184585618288199	0.103892575725926	0.552561817651532	0.184585618288199	0.313188251766969	0.0669586646170228
MTX3	brown	0.195499575330111	0.260381763198298	0.377510579574014	0.0253696917179368	0.260381763198298	0.327524218511822	0.0547770472998936
SALL4	brown	0.17248847325142	0.321759923738912	-0.0078244689607115	0.964418443873418	0.321759923738912	-0.203576267667139	0.240809221942599
TUB	brown	-0.0412216464715342	0.814120546000017	-0.0815613725532684	0.641375148048525	0.814120546000017	-0.174928693033165	0.314856164724913
