# Supplementary material for: Impact of treatment history on drug resistance of metastatic colorectal cancer organoids
Source: iScience. 2025 Oct 17;28(11):113801. doi: 10.1016/j.isci.2025.113801 (PMC12636388; doi:10.1016/j.isci.2025.113801)
Supplement: Table S8. Genes in the dark grey module, with their module membership value and correlation with AUC of Oxaliplatin and 5-FU [file mmc7.xlsx]

## Sheet: Table S8
genes_darkgrey_AUC_Oxaliplatin_5FU
Gene	Module	Module_Membership	MM_P_value_Oxaliplatin	Gene_Significance_Oxaliplatin	GS_P_value_Oxaliplatin	MM_P_value_5FU	Gene_Significance_5FU	GS_P_value_5FU
TMC5	darkgrey	0.85026223842814	1.01746115850738e-10	-0.258480910558608	0.133803852034695	1.01746115850738e-10	-0.25409204804335	0.140769059164348
IQGAP2	darkgrey	0.849751707018103	1.07194376848677e-10	-0.362433948111673	0.0323818288788712	1.07194376848677e-10	-0.327910980826064	0.0544746747599435
CHIC1	darkgrey	0.843632191241965	1.97424352812471e-10	-0.256878751915756	0.136316407234528	1.97424352812471e-10	-0.222085654300836	0.199757312107941
GAU1	darkgrey	0.835692372667603	4.19938561371256e-10	-0.309532744191012	0.0703819262799846	4.19938561371256e-10	-0.302450244487756	0.0774027106880121
CRYL1	darkgrey	0.834960458123702	4.4929212431624e-10	-0.298760140147321	0.0812700663803138	4.4929212431624e-10	-0.361046637651693	0.0330996345342062
MYO7B	darkgrey	0.8235574954478	1.23627065676239e-09	-0.356248012389569	0.0356832593316213	1.23627065676239e-09	-0.291375475031548	0.0894568835923997
SAMD5	darkgrey	0.81624474088038	2.27974775194649e-09	-0.288536984325608	0.0927669338269975	2.27974775194649e-09	-0.273814626113742	0.111459472445662
PIGA	darkgrey	0.815587713983179	2.40542512049382e-09	-0.25042174012139	0.146795049320425	2.40542512049382e-09	-0.17632268845063	0.310954336027506
TRIM74	darkgrey	0.813635495876412	2.81773088750213e-09	-0.323986699921726	0.057605042792081	2.81773088750213e-09	-0.405418911671369	0.0156852308650812
NOSTRIN	darkgrey	0.810252838534417	3.6904869494056e-09	-0.34130864015691	0.0447938282439202	3.6904869494056e-09	-0.388353348165171	0.0211436845454944
ALDH1B1	darkgrey	0.808421041865079	4.26165348686412e-09	-0.412214281134891	0.0138688408758404	4.26165348686412e-09	-0.312243599572343	0.0678305102352626
DENND2A	darkgrey	0.807021126960922	4.7521725584043e-09	-0.201408190722813	0.245963281187244	4.7521725584043e-09	-0.234249674840841	0.175595128645865
STX19	darkgrey	0.796547542307519	1.04512426701739e-08	-0.374163685723	0.0268067809851177	1.04512426701739e-08	-0.361152102708748	0.033044613993443
MAOA	darkgrey	0.795417002515139	1.13483072030239e-08	-0.391950559292041	0.0198780451181472	1.13483072030239e-08	-0.297190205828632	0.082960055691328
PLS3	darkgrey	0.793507203201776	1.30269989520051e-08	-0.310180962633319	0.0697651096083317	1.30269989520051e-08	-0.260228138823129	0.1311029179916
CLDN2	darkgrey	0.790743192293178	1.5865802849208e-08	-0.418509005084138	0.0123475301941402	1.5865802849208e-08	-0.296661988513813	0.0835347297305672
GALNT4	darkgrey	0.785469744875292	2.29263334515556e-08	-0.346942989966521	0.0411601468700625	2.29263334515556e-08	-0.334705817383972	0.0493757132134244
IL23R	darkgrey	0.78447673951933	2.4543854824563e-08	-0.305793786029392	0.0740234384869804	2.4543854824563e-08	-0.274536281792715	0.110481826476411
TMEM51	darkgrey	0.773384823438254	5.13480899121335e-08	-0.303813562253388	0.0760106421521815	5.13480899121335e-08	-0.243373663997662	0.15889040254646
EPHA10	darkgrey	0.770731619380135	6.089287851575e-08	-0.123326776751921	0.48030315603459	6.089287851575e-08	-0.248130383283723	0.150651187848021
NDRG1	darkgrey	0.765986394941553	8.21449796694008e-08	-0.323196114914114	0.0582526091650692	8.21449796694008e-08	-0.284831601853423	0.0972279886346481
FUT3	darkgrey	0.765404135549839	8.5177774465155e-08	-0.223025130148055	0.197812702938788	8.5177774465155e-08	-0.287496238774098	0.094003788301251
FUT6	darkgrey	0.756970917718283	1.42385707792335e-07	-0.278270512787916	0.105525844188156	1.42385707792335e-07	-0.333820074922134	0.0500178840906502
SMPD3	darkgrey	0.75571045020915	1.53479763707291e-07	-0.209521518841524	0.227050038144816	1.53479763707291e-07	-0.252788168272166	0.142888658260664
ERP44	darkgrey	0.755488792697395	1.55511027189066e-07	-0.278187507579006	0.105634146620161	1.55511027189066e-07	-0.243062119466823	0.159441157322766
ACADS	darkgrey	0.751612124148559	1.95285727863843e-07	-0.355609295096935	0.036039189337404	1.95285727863843e-07	-0.323843278643503	0.0577220931774537
PAPSS2	darkgrey	0.74755254606548	2.46801645635914e-07	-0.33201752054534	0.0513453650186113	2.46801645635914e-07	-0.358764928820413	0.0343084109956521
CDC42EP5	darkgrey	0.744249191941052	2.97641373786295e-07	-0.308299415551755	0.071567281033223	2.97641373786295e-07	-0.492052388552745	0.00267911470756517
LINC01730	darkgrey	0.741350813991225	3.49997081423693e-07	-0.0474176176889377	0.786782899206594	3.49997081423693e-07	-0.178166765520894	0.305839679044297
INVS	darkgrey	0.740739776360414	3.62061777933512e-07	-0.350587036837153	0.038939578204113	3.62061777933512e-07	-0.268672625024012	0.118614863091358
TMEM253	darkgrey	0.73890205413893	4.00687111790435e-07	-0.451407478561866	0.00649103721291282	4.00687111790435e-07	-0.404477219322742	0.0159520112889383
PIP5K1B	darkgrey	0.73676269699826	4.50401023671248e-07	-0.312862240748618	0.0672585495021699	4.50401023671248e-07	-0.300568086253241	0.0793570088365589
LMF1	darkgrey	0.733885056073915	5.2621624024726e-07	-0.255067039838688	0.139199233785676	5.2621624024726e-07	-0.276434512060974	0.107941086800122
ST6GALNAC1	darkgrey	0.730833545555896	6.19270415078818e-07	-0.50516878959741	0.00196672730508176	6.19270415078818e-07	-0.402161177509496	0.0166243648440115
TM4SF5	darkgrey	0.728116860857309	7.14574523061695e-07	-0.415320691290894	0.0130994604546326	7.14574523061695e-07	-0.327548811716948	0.0547577805754372
GALNT8	darkgrey	0.726437863688629	7.80016139452722e-07	-0.283369550860644	0.0990325152567313	7.80016139452722e-07	-0.199274524260602	0.251107036513762
SIAE	darkgrey	0.726367999989756	7.82854646947961e-07	-0.422974808135215	0.0113558278085631	7.82854646947961e-07	-0.345511976248361	0.0420596533825355
MUC3A	darkgrey	0.721956859112222	9.82499764069032e-07	-0.243611681747033	0.158470556061728	9.82499764069032e-07	-0.119418744991289	0.494427162277013
SQOR	darkgrey	0.718194379054084	1.18856187936138e-06	-0.249281086032372	0.148705563069923	1.18856187936138e-06	-0.447047187495246	0.00709386795310718
CXCL11	darkgrey	0.716016541497417	1.32521808130705e-06	-0.0412907562615875	0.813814364030756	1.32521808130705e-06	-0.234534025001884	0.175056381928646
CD44	darkgrey	0.713613811197079	1.49257136947674e-06	-0.358770905252363	0.0343051985367814	1.49257136947674e-06	-0.334364995868023	0.0496220265685005
ANXA13	darkgrey	0.712015506785779	1.61437975387903e-06	-0.227901593540851	0.187931136840441	1.61437975387903e-06	-0.122241691751306	0.484203592359127
GPA33	darkgrey	0.711984946917537	1.61679491644119e-06	-0.374948088579011	0.0264641022043957	1.61679491644119e-06	-0.347344455011688	0.0409106046881914
TRIM73	darkgrey	0.711974913472316	1.61758858564273e-06	-0.226631588297048	0.190470511669187	1.61758858564273e-06	-0.350218722674466	0.0391595117761277
PPP1R1B	darkgrey	0.704078650841116	2.3653875257336e-06	-0.308347092285551	0.0715211708789311	2.3653875257336e-06	-0.40485349555665	0.0158449599579969
C15orf65	darkgrey	0.696870515694359	3.31125295654201e-06	-0.189947786437744	0.27442781775847	3.31125295654201e-06	-0.38066061078118	0.0240757841350369
TMEM51-AS1	darkgrey	0.691322098843665	4.2619555171984e-06	-0.337896111363149	0.0471171863619783	4.2619555171984e-06	-0.275957586708382	0.108575251955527
BLNK	darkgrey	0.689855619879729	4.55178205575321e-06	-0.221641020653803	0.200682280174192	4.55178205575321e-06	-0.249462126452834	0.148401130857986
IL1B	darkgrey	0.689544706302083	4.6154928804773e-06	-0.1757260296597	0.312620658890797	4.6154928804773e-06	-0.214495451028541	0.215957416339412
VIPR1	darkgrey	0.685382350820411	5.55046992744349e-06	-0.216620538453728	0.211333590530105	5.55046992744349e-06	-0.0482907932641147	0.782949575677969
TLN2	darkgrey	0.682900430427815	6.18705898713345e-06	-0.313949119216198	0.0662628552715172	6.18705898713345e-06	-0.234085641422616	0.175906451977703
ACSM3	darkgrey	0.682401813584325	6.32270653306069e-06	-0.278864498841249	0.104753280842684	6.32270653306069e-06	-0.262807624226396	0.127189442306618
GGT6	darkgrey	0.682180275366454	6.3838403446684e-06	-0.250185059242616	0.147189993218669	6.3838403446684e-06	-0.270062017670458	0.116648457042119
ABCG5	darkgrey	0.681355510950554	6.61619981412672e-06	-0.229549877237081	0.184671049952244	6.61619981412672e-06	-0.29774022174952	0.0823649170567859
XK	darkgrey	0.678337060581319	7.5338013536624e-06	-0.279642291603854	0.103748134719945	7.5338013536624e-06	-0.277826106043333	0.106106671540963
USP18	darkgrey	0.678308235209455	7.54309678268687e-06	-0.14799730174215	0.396186132860678	7.54309678268687e-06	-0.223165752128407	0.19752277176834
NR5A2	darkgrey	0.677400659423157	7.84116118369831e-06	-0.309511252448254	0.0704024497153764	7.84116118369831e-06	-0.291007793700234	0.0898804602180699
TMCC3	darkgrey	0.674199781965442	8.98000873271292e-06	-0.219308915841294	0.205582557259136	8.98000873271292e-06	-0.213113262811734	0.219001836449297
CCND2	darkgrey	0.67376817471666	9.14457821890915e-06	-0.245823637442588	0.154607071892516	9.14457821890915e-06	-0.0632786648109734	0.718003700357388
AGR3	darkgrey	0.67164921310915	9.99304595502327e-06	-0.291611503419716	0.089185782819317	9.99304595502327e-06	-0.198791581581679	0.252281155637379
STXBP5-AS1	darkgrey	0.666184438822188	1.25219009900697e-05	-0.366375875442669	0.0304113598118704	1.25219009900697e-05	-0.213105412058962	0.219019212095155
SGPP2	darkgrey	0.663200675123221	1.4135944878781e-05	-0.132951239448796	0.446433596513071	1.4135944878781e-05	-0.189796231813413	0.274818039848953
PLEKHG7	darkgrey	0.662443738841971	1.45743779273384e-05	-0.288621894501518	0.0926665762594591	1.45743779273384e-05	-0.184929674438925	0.287540519394969
CAMK1D	darkgrey	0.661302009690424	1.52590848494696e-05	-0.346595319103328	0.0413772437316744	1.52590848494696e-05	-0.280038010898594	0.103239557813853
LGALS3	darkgrey	0.661232701241439	1.53015752433954e-05	-0.289518427625991	0.0916120055668529	1.53015752433954e-05	-0.328069257821411	0.0543513165530905
PCAT7	darkgrey	0.660725126413042	1.56160392077403e-05	-0.39341516499788	0.0193811272088701	1.56160392077403e-05	-0.311368416195431	0.0686461626558399
RASGRF2	darkgrey	0.659738045152886	1.62444332257609e-05	-0.104579858005936	0.549922434566462	1.62444332257609e-05	-0.22058769822604	0.202885382296198
SLC41A2	darkgrey	0.658496173667546	1.70676068301721e-05	-0.189898797365663	0.274553915078332	1.70676068301721e-05	-0.230597664990916	0.182619531732256
EIF4EBP3	darkgrey	0.651133951395095	2.27750436192363e-05	-0.231230056211112	0.181389165429852	2.27750436192363e-05	-0.461494320057664	0.00526238972567687
TMC7	darkgrey	0.649769796624948	2.40053416071707e-05	-0.183751177077841	0.290677495273579	2.40053416071707e-05	-0.186389912015576	0.283683928825542
STING1	darkgrey	0.648583093798538	2.51242456236974e-05	-0.199575550214561	0.250377031833719	2.51242456236974e-05	-0.214275938006029	0.216438966046386
ACVRL1	darkgrey	0.64476091245111	2.90567393315698e-05	-0.29713165473747	0.0830236054082129	2.90567393315698e-05	-0.401664194569405	0.0167716896195575
TG	darkgrey	0.642105380949599	3.21083708511671e-05	-0.291129024765564	0.0897406297168808	3.21083708511671e-05	-0.362609564531657	0.0322918772120704
GPHN	darkgrey	0.638218958098609	3.7098744981152e-05	-0.464090923697912	0.0049806295381638	3.7098744981152e-05	-0.179768820129187	0.301439728732664
TMEM92	darkgrey	0.63680519956986	3.90813129310826e-05	-0.0547117660163079	0.754920520967314	3.90813129310826e-05	-0.203670759916325	0.240586252915368
RFLNA	darkgrey	0.635719952455312	4.0667637705177e-05	-0.409368087972898	0.014606820033508	4.0667637705177e-05	-0.371756950379701	0.0278810705141044
KAZN	darkgrey	0.623312767537593	6.34178624554642e-05	-0.338191431609301	0.0469123795017478	6.34178624554642e-05	-0.137413475913674	0.431182451133132
VWA3B	darkgrey	0.622222588231818	6.58829684078249e-05	-0.146787967790971	0.400099954289631	6.58829684078249e-05	-0.376489398352525	0.0258012641563779
SLC10A5	darkgrey	0.61916890646127	7.32545384723507e-05	-0.293711478606071	0.0868014658173635	7.32545384723507e-05	-0.374841981795523	0.0265102445031771
AP1G2-AS1	darkgrey	0.618382120361089	7.52704366454401e-05	-0.415893123158187	0.01296168481613	7.52704366454401e-05	-0.4562702426129	0.0058710622605751
C5AR1	darkgrey	0.616355433412347	8.0695358817082e-05	-0.537529973873056	0.000868634807180288	8.0695358817082e-05	-0.61290194867171	9.07554095607888e-05
AKIRIN1	darkgrey	0.613778718298992	8.80998582278646e-05	-0.258772669261536	0.133350008524612	8.80998582278646e-05	-0.197007157681927	0.256651023470384
ADTRP	darkgrey	0.612143906795651	9.31091776140885e-05	-0.263382417204565	0.126329329174191	9.31091776140885e-05	-0.224049171497795	0.195708140617091
FSCN2	darkgrey	0.611091112883363	9.64692768952738e-05	-0.332576234001469	0.0509309308673978	9.64692768952738e-05	-0.391465156708596	0.0200450559348692
ATP10B	darkgrey	0.605705337203809	0.000115425973704597	-0.313326720384527	0.0668316107165093	0.000115425973704597	-0.265626987024257	0.123011916138819
LINC02871	darkgrey	0.603376041363164	0.000124613990061296	-0.183191445264005	0.292175074313369	0.000124613990061296	-0.205940025331376	0.23527320624401
LINC02568	darkgrey	0.600160017130846	0.00013837883759256	-0.259998702451931	0.131455271759674	0.00013837883759256	-0.45121194396885	0.00651709787899799
PIGR	darkgrey	0.590956682946928	0.000185624767111857	-0.314821932713387	0.0654716804343951	0.000185624767111857	-0.382297444482823	0.0234252813391999
TRHDE	darkgrey	0.59093083323342	0.000185775653429469	-0.254098347384853	0.140758875169928	0.000185775653429469	-0.260019240460611	0.131423702297593
RASGRF2-AS1	darkgrey	0.585953514215829	0.000216960481007454	-0.0722483504733024	0.68001420155706	0.000216960481007454	0.0123976799480758	0.943648815028989
MS4A8	darkgrey	0.582818162655264	0.000238931804390936	-0.350872821527835	0.0387696160994922	0.000238931804390936	-0.361924806526552	0.032643771315206
SEMG1	darkgrey	0.581083237040507	0.000251925735321035	-0.0460595039935295	0.792754921790626	0.000251925735321035	-0.0671363646325383	0.70157721169791
IFITM3	darkgrey	0.575644228478326	0.000296853410101514	-0.2927166047423	0.0879248557386122	0.000296853410101514	-0.281287260212191	0.101646424929599
BMERB1	darkgrey	0.570376464332191	0.000347046910159466	-0.180293739996094	0.300006855047521	0.000347046910159466	-0.334296112841602	0.0496719278261377
NID2	darkgrey	0.556601940073487	0.000515827355537811	-0.3112986056746	0.0687115541132016	0.000515827355537811	-0.232352528706124	0.179219777986761
TENM3	darkgrey	0.554850769396769	0.000541817814284248	-0.214492242622793	0.215964449375056	0.000541817814284248	-0.182011156435052	0.295349142761174
TTLL6	darkgrey	0.553811259394104	0.000557789962005115	-0.263038159326086	0.126843952070479	0.000557789962005115	-0.386301115021592	0.0218952410595421
AADAC	darkgrey	0.553032606532577	0.000570026338784395	-0.215663946701202	0.21340644885398	0.000570026338784395	-0.219846867706464	0.204444911433017
HPX	darkgrey	0.544906166031966	0.000712677405924345	-0.20183263763136	0.24494850560483	0.000712677405924345	-0.37028859704074	0.0285537012864561
NEU4	darkgrey	0.535915131086027	0.000906551233812348	-0.162896236315716	0.349801972821934	0.000906551233812348	-0.0116933298745334	0.946845640523704
FAM13A	darkgrey	0.532282152011912	0.000997241862142066	-0.436045754750931	0.00883169885815731	0.000997241862142066	-0.594448988712748	0.000166220827529361
ANKRD24	darkgrey	0.527511995289011	0.00112842510112688	-0.348648269355035	0.0401086000412575	0.00112842510112688	-0.621748395356355	6.69819115655858e-05
IL1A	darkgrey	0.52676532170564	0.00115027920329345	-0.163949332406316	0.346653129523174	0.00115027920329345	-0.290165616006909	0.0908564669082635
LINC00482	darkgrey	0.522242878017687	0.00129078919900773	-0.245868712497978	0.154529058117347	0.00129078919900773	-0.376080138543897	0.0259759163577902
HLF	darkgrey	0.515120659604674	0.00154275121181463	-0.234596379555684	0.17493839871438	0.00154275121181463	-0.255209728071303	0.13897057531741
ZIC2	darkgrey	0.501316828944562	0.0021563428097688	0.0186930114030253	0.915120441413761	0.0021563428097688	0.0926526156775874	0.596545826736391
SORCS1	darkgrey	0.496975503167199	0.00238901978385776	-0.202978637640368	0.242222636732975	0.00238901978385776	-0.172445414705742	0.321882582657541
ZIC5	darkgrey	0.489756609076144	0.00282457028322291	-0.018470019853522	0.916129394970085	0.00282457028322291	0.0982041648843053	0.574631583566899
FBLL1	darkgrey	0.487152342241177	0.00299784728256504	-0.359437085235092	0.0339486457192472	0.00299784728256504	-0.412916325794869	0.0136917158968724
TOX2	darkgrey	0.485484578087661	0.00311360467834186	-0.222206731682535	0.199505950970297	0.00311360467834186	-0.131184504461913	0.452551893257161
SOCS1	darkgrey	0.479438793861276	0.00356642008372249	-0.264066370425188	0.12531150618799	0.00356642008372249	-0.137816440360483	0.429819532272393
PKD1L1	darkgrey	0.478835819495845	0.00361456498682679	-0.170278815262962	0.328092031899862	0.00361456498682679	-0.11976826304843	0.493155408810021
FOXD1	darkgrey	0.47618066010132	0.00383333199021004	-0.0341046143753147	0.845788753918621	0.00383333199021004	-0.159325642144525	0.360606582701876
MALRD1	darkgrey	0.463405344588321	0.00505372871399405	-0.0604126352351136	0.730289039770459	0.00505372871399405	-0.0496679510800061	0.776913956062778
A2M	darkgrey	0.461282204486057	0.0052860011581355	-0.159191987235379	0.361014859447877	0.0052860011581355	-0.24527726270445	0.155554981346353
GPRC5D	darkgrey	0.460928236955774	0.00532560581240342	-0.13943694349036	0.424362775578529	0.00532560581240342	-0.324663902487067	0.0570548969008321
HRH1	darkgrey	0.458742783440049	0.0055758340452402	0.0102498674428388	0.953399564171111	0.0055758340452402	0.00261488372545139	0.988105547279531
CHRM1	darkgrey	0.453704784786966	0.00619148367369003	-0.274545606635079	0.110469236273166	0.00619148367369003	-0.304894876556051	0.0749204371229934
MUC12-AS1	darkgrey	0.451856581508311	0.0064315192736774	0.0104745462831113	0.952379219907538	0.0064315192736774	0.0641825673614952	0.714143302270662
PRSS33	darkgrey	0.450700000553287	0.00658575449047008	-0.0963635037356232	0.581857085075123	0.00658575449047008	-0.243356429521471	0.158920834081195
GNA14	darkgrey	0.44998758658703	0.00668232724757998	-0.161322328846532	0.354540231050406	0.00668232724757998	-0.178979370143976	0.30360285830739
SMIM5	darkgrey	0.448326239779193	0.00691226029978268	-0.108767725661926	0.533969003432866	0.00691226029978268	-0.438933926509561	0.00834365452697937
CKMT1B	darkgrey	0.445266435770193	0.00735350028954404	-0.12693403263741	0.467454839128491	0.00735350028954404	-0.180530545453538	0.299361867277635
SYTL2	darkgrey	0.437251655095932	0.00862504767101297	-0.152966135274675	0.380338287793009	0.00862504767101297	-0.216653858814614	0.211261639059415
ARHGEF40	darkgrey	0.433984004802664	0.00919478385838376	-0.231629251432064	0.18061552722594	0.00919478385838376	-0.0224400947505912	0.898187006813884
CKMT1A	darkgrey	0.433387261648328	0.00930221364728638	-0.115527320235206	0.508698642074592	0.00930221364728638	-0.165824944339897	0.341087684758353
LRRC56	darkgrey	0.429778683400148	0.00997486498884929	-0.354953178491358	0.0364078147183971	0.00997486498884929	-0.443515200517589	0.00761671134951929
LINC01331	darkgrey	0.414422234538283	0.0133181940471091	-0.231923710724238	0.180046366307186	0.0133181940471091	-0.168073707645618	0.334487385122585
PHEX	darkgrey	0.385094847101125	0.0223472408882516	-0.347724213902447	0.0406756809310149	0.0223472408882516	-0.463832244341577	0.00500810318186946
ABCG2	darkgrey	0.379334965952272	0.0246134956591414	-0.0914129380923769	0.601488434129833	0.0246134956591414	-0.0573160323748946	0.743637237793116
IFITM3P4	darkgrey	0.377506336422496	0.025371472561476	-0.178845934050837	0.303969448690214	0.025371472561476	-0.202938982471044	0.242316618982764
PTPN13	darkgrey	0.37687008566308	0.0256396755558965	-0.0909895817424048	0.603180387302938	0.0256396755558965	-0.228760791843592	0.186226740087096
BHLHE40-AS1	darkgrey	0.362236712042643	0.0324830981441628	-0.0101118402745748	0.954026429472015	0.0324830981441628	0.134965034643575	0.439514837570506
NDRG2	darkgrey	0.360261348392008	0.0335116704772817	-0.293259009042354	0.0873110067807035	0.0335116704772817	-0.160078352732746	0.358312435475593
KLK14	darkgrey	0.335716799634507	0.0486508202729772	0.152245800405708	0.382612436597641	0.0486508202729772	0.042078647232973	0.810325643507352
ARHGEF38	darkgrey	0.29094085379968	0.089957741761493	0.0588614653658748	0.736966042628947	0.089957741761493	0.121056969893876	0.488480811138297
RCAN3	darkgrey	0.245684840977765	0.15484747342934	-0.278947158890623	0.104646110000517	0.15484747342934	-0.240538968846318	0.163952450059952
