# Supplementary material for: Impact of treatment history on drug resistance of metastatic colorectal cancer organoids
Source: iScience. 2025 Oct 17;28(11):113801. doi: 10.1016/j.isci.2025.113801 (PMC12636388; doi:10.1016/j.isci.2025.113801)
Supplement: Table S9. Genes in the darkturquoise module, with their module membership value and correlation with AUC of Oxaliplatin and 5-FU [file mmc8.xlsx]

## Sheet: Table S9
genes_darkturquoise_AUC_Oxaliplatin_5FU
Gene	Module	Module_Membership	MM_P_value_Oxaliplatin	Gene_Significance_Oxaliplatin	GS_P_value_Oxaliplatin	MM_P_value_5FU	Gene_Significance_5FU	GS_P_value_5FU
ZNF575	darkturquoise	0.894611458126865	4.36402290085961e-13	-0.473430754081838	0.00407190183241351	4.36402290085961e-13	-0.412569098751391	0.0137790812980743
HHLA2	darkturquoise	0.876392876969483	5.26720853336526e-12	-0.280290956882296	0.102915464206661	5.26720853336526e-12	-0.317285295553477	0.0632787410004026
PCK1	darkturquoise	0.852955317175394	7.70223493288562e-11	-0.270127496695213	0.116556390881918	7.70223493288562e-11	-0.217114045907028	0.2102696454639
CEACAM7	darkturquoise	0.848482882070119	1.21931382634239e-10	-0.330784792960198	0.0522692811407016	1.21931382634239e-10	-0.389981266311275	0.0205628691406629
PDZD3	darkturquoise	0.840066162108688	2.78490469688905e-10	-0.320528122405582	0.0604806185535894	2.78490469688905e-10	-0.297936378045626	0.0821534686441667
GPT	darkturquoise	0.838081380128534	3.36051753942876e-10	-0.22662049968868	0.190492788899549	3.36051753942876e-10	-0.279473107075241	0.103966148435962
SLC26A3	darkturquoise	0.835356201977946	4.33192372615113e-10	-0.281804244218324	0.100992617461917	4.33192372615113e-10	-0.313550862950728	0.0666263466696266
HSD11B2	darkturquoise	0.823677341787864	1.22365035290586e-09	-0.3045911226283	0.0752254511406979	1.22365035290586e-09	-0.330699660513614	0.0523335731004025
MOGAT2	darkturquoise	0.793776471956743	1.27771727130042e-08	-0.313449328353697	0.0667192680451626	1.27771727130042e-08	-0.287033808821094	0.0945573833839693
MOB3B	darkturquoise	0.791513211949522	1.50223673530236e-08	-0.336850755212265	0.0478479171298723	1.50223673530236e-08	-0.320184203803274	0.0607726547630415
AKR1B10P1	darkturquoise	0.784359770360361	2.47411714258917e-08	-0.343746438670865	0.0431912178986065	2.47411714258917e-08	-0.325778645584493	0.0561583857064858
ID2-AS1	darkturquoise	0.763653969612908	9.49260197780124e-08	-0.224118919606739	0.19556536908676	9.49260197780124e-08	-0.397818053921695	0.0179492007672203
TMEM37	darkturquoise	0.756465247839603	1.46744555408177e-07	-0.121322205628436	0.487521542362778	1.46744555408177e-07	-0.145499068711855	0.404295574449228
PBLD	darkturquoise	0.753471579136196	1.75167237000836e-07	-0.376796601908203	0.0256708016988437	1.75167237000836e-07	-0.381309406159087	0.0238161789945327
LHFPL3-AS2	darkturquoise	0.74935659046525	2.22535488805467e-07	-0.362322691206741	0.0324389210836528	2.22535488805467e-07	-0.245382148004724	0.155372689641586
FABP2	darkturquoise	0.743150660705198	3.16573096106286e-07	-0.351115474179482	0.0386257777031531	3.16573096106286e-07	-0.372459419249583	0.0275639167095997
CHP2	darkturquoise	0.741092083734495	3.55059790004692e-07	-0.298990807355436	0.0810240212243772	3.55059790004692e-07	-0.156489030082752	0.36933083786619
TM6SF2	darkturquoise	0.740252868083903	3.71947818180823e-07	-0.20933767795939	0.227467317838798	3.71947818180823e-07	-0.311147707833561	0.0688530667673651
AKR1B10	darkturquoise	0.73956554263849	3.86325507690895e-07	-0.342385002882954	0.0440804300637735	3.86325507690895e-07	-0.314375134148175	0.0658757546557027
MS4A12	darkturquoise	0.737270669167498	4.38109467439767e-07	-0.323512532541917	0.0579927435931665	4.38109467439767e-07	-0.469782715169265	0.0044081400256206
NXPE1	darkturquoise	0.73366277060541	5.32534363494145e-07	-0.38568674756255	0.0221244932661655	5.32534363494145e-07	-0.432848538493281	0.00940011337975247
AKR1B15	darkturquoise	0.733413814355249	5.39693171867369e-07	-0.326318884355865	0.0557279511402267	5.39693171867369e-07	-0.321327777592832	0.0598058833216498
NXPE2	darkturquoise	0.732321704373244	5.72152743140712e-07	-0.335961165731021	0.0484768902164264	5.72152743140712e-07	-0.243282803396491	0.159050885746551
PAQR5	darkturquoise	0.727251101094239	7.47662048382249e-07	-0.094310504302629	0.58996353285571	7.47662048382249e-07	-0.0678461750404479	0.698568942231238
AKR1C1	darkturquoise	0.723976086009944	8.85943186748597e-07	-0.213319542669992	0.218545626657133	8.85943186748597e-07	-0.262965874565194	0.126952206206986
AKR1C3	darkturquoise	0.718524392072045	1.169019107968e-06	-0.236618615368512	0.171142682695203	1.169019107968e-06	-0.20808015456067	0.230335605894281
AXDND1	darkturquoise	0.709788669035737	1.79928265619943e-06	-0.142157305626291	0.415289866492057	1.79928265619943e-06	-0.180405636248188	0.299701972836669
PAG1	darkturquoise	0.705352721082618	2.22655797214196e-06	-0.197319971447402	0.255881375649996	2.22655797214196e-06	-0.358833469575449	0.034271583595312
TMEM82	darkturquoise	0.704617354133257	2.30574968581152e-06	-0.343784763544412	0.0431663970239403	2.30574968581152e-06	-0.337021746395587	0.0477277726149769
CA1	darkturquoise	0.703349565675828	2.44834798091387e-06	-0.292453839500251	0.0882234227270699	2.44834798091387e-06	-0.157008902003983	0.367722631486186
AKR1C4	darkturquoise	0.703223122059097	2.4630033045092e-06	-0.302144726282826	0.077717371187098	2.4630033045092e-06	-0.27464342238105	0.110337232650246
SEPTIN4-AS1	darkturquoise	0.699681779236007	2.9074984886081e-06	-0.273474354068718	0.111922699979271	2.9074984886081e-06	-0.362534868713183	0.0323301118305137
AKR1C2	darkturquoise	0.699065381000889	2.99196374135233e-06	-0.214049600019045	0.216936259023901	2.99196374135233e-06	-0.269459999963933	0.117497472409499
SELENBP1	darkturquoise	0.697044683769421	3.28482400897417e-06	-0.386071568236788	0.0219806651399019	3.28482400897417e-06	-0.459246271689514	0.00551730715416922
ARHGAP42-AS1	darkturquoise	0.695500374768136	3.5260339903834e-06	-0.333684894808518	0.050116475333526	3.5260339903834e-06	-0.211855229780059	0.221798226927496
UGT1A1	darkturquoise	0.693672666264507	3.8323458482037e-06	-0.29564836768381	0.0846461026930747	3.8323458482037e-06	-0.230881496749953	0.182066587227332
GDPD2	darkturquoise	0.693409893836953	3.87832803150531e-06	-0.173957783788762	0.317591811728822	3.87832803150531e-06	-0.238201770213285	0.168212433661785
TNMD	darkturquoise	0.692319750929568	4.07451829499317e-06	-0.202383967348713	0.243634564859394	4.07451829499317e-06	-0.245446572418157	0.15526079605908
SEMA6D	darkturquoise	0.692233070190747	4.09050016655662e-06	-0.29408884503618	0.0863782543107089	4.09050016655662e-06	-0.307959841172616	0.071896369734895
NXPE4	darkturquoise	0.688176273539405	4.90568779584304e-06	-0.389049810295037	0.0208935518777468	4.90568779584304e-06	-0.397487433984936	0.0180535653550872
NDUFA6-DT	darkturquoise	0.6867169845033	5.2334025117629e-06	-0.349393815181761	0.0396557433414632	5.2334025117629e-06	-0.272897097509024	0.112711854975373
RNF152	darkturquoise	0.683247901555216	6.094103907572e-06	-0.338309420099225	0.0468307534982693	6.094103907572e-06	-0.181099682430947	0.297815318380983
UGT1A10	darkturquoise	0.678636920884564	7.43772094704467e-06	-0.309210899879283	0.0706897600798998	7.43772094704467e-06	-0.281855157075695	0.100928403370203
LINC02038	darkturquoise	0.678296637767354	7.54683959965639e-06	-0.368067065761061	0.0295966352500506	7.54683959965639e-06	-0.427911837492371	0.0103387661172843
UGT1A8	darkturquoise	0.676986188106308	7.9808146531209e-06	-0.25648339126121	0.136941731224265	7.9808146531209e-06	-0.22610084669023	0.191538834535778
C15orf48	darkturquoise	0.676086648203695	8.29173020451951e-06	-0.257988910089709	0.134571759636773	8.29173020451951e-06	-0.200052645636341	0.24922294636614
CEBPA	darkturquoise	0.671666126573202	9.98599917969902e-06	-0.313432619685765	0.0667345690550354	9.98599917969902e-06	-0.260234214359217	0.131093597070959
SLC39A4	darkturquoise	0.669917222632448	1.07390729133625e-05	-0.372345590555845	0.0276151062362252	1.07390729133625e-05	-0.409439296519352	0.0145879620776471
UGT1A9	darkturquoise	0.667044820572529	1.20886575622845e-05	-0.265449569369801	0.123271748528577	1.20886575622845e-05	-0.241452129230965	0.162309288183847
SLC23A1	darkturquoise	0.660020240571947	1.60624799275827e-05	-0.315250849415936	0.0650856137560795	1.60624799275827e-05	-0.215241288879037	0.214326756751406
USP2	darkturquoise	0.659837004666581	1.61804144287641e-05	-0.282142125243604	0.100567043346473	1.61804144287641e-05	-0.29607653183925	0.084175263838446
UGT1A13P	darkturquoise	0.65983077238413	1.61844394435583e-05	-0.166936948662581	0.337813987339527	1.61844394435583e-05	-0.0467026937839573	0.789925160727696
BIN2	darkturquoise	0.65747133374667	1.77752332361338e-05	-0.194750063414042	0.262249793567555	1.77752332361338e-05	-0.303967689177641	0.0758544982720772
SHD	darkturquoise	0.653012982950133	2.11739231676671e-05	-0.407116172242636	0.0152138459880352	2.11739231676671e-05	-0.390222282669717	0.0204780164529745
LINC02747	darkturquoise	0.650838423268543	2.30366159634879e-05	-0.171859405023551	0.323554814678648	2.30366159634879e-05	-0.183154873366486	0.292273095218751
SLC25A34	darkturquoise	0.644848839541469	2.89603471823637e-05	-0.478682409894709	0.00362690360924205	2.89603471823637e-05	-0.416376192843783	0.0128463699340168
AOX1	darkturquoise	0.644522397771801	2.93196810967955e-05	-0.0799136831513104	0.648147786021707	2.93196810967955e-05	-0.0991958078416894	0.570755759472076
LINC02441	darkturquoise	0.642769963816275	3.1318611326903e-05	-0.373806166789569	0.026964176206429	3.1318611326903e-05	-0.327629428304178	0.0546946619837606
PRR15-DT	darkturquoise	0.640707071280893	3.3829202647906e-05	-0.165725240239637	0.341382152871642	3.3829202647906e-05	-0.109580761620396	0.530897851324474
MGC32805	darkturquoise	0.640570111095948	3.40021602600561e-05	-0.381185866075505	0.0238654323528292	3.40021602600561e-05	-0.20190193581264	0.244783092670086
LINC01752	darkturquoise	0.640085231478698	3.46209299385526e-05	-0.267658785842913	0.120065314140879	3.46209299385526e-05	-0.306276161059053	0.0735455521784715
TMIGD1	darkturquoise	0.636345369851646	3.97464943844932e-05	-0.390785141985268	0.0202809884127734	3.97464943844932e-05	-0.342302369160896	0.044134872416727
UGT1A7	darkturquoise	0.63485822033114	4.19684475952159e-05	-0.196982682255648	0.25671130746045	4.19684475952159e-05	-0.128056687336711	0.463493590233241
ABCC6P2	darkturquoise	0.627601368042344	5.45070564175391e-05	-0.374529156634344	0.0266466675131332	5.45070564175391e-05	-0.240208843033933	0.164549417505663
THSD4	darkturquoise	0.626777325456529	5.61259845070855e-05	-0.265339238578971	0.12343353654997	5.61259845070855e-05	-0.218726051609732	0.206820125726941
SETD6P1	darkturquoise	0.621133679156275	6.84311030946987e-05	-0.123525474578052	0.479590692437939	6.84311030946987e-05	-0.0426821241579672	0.807655918772838
CDX2	darkturquoise	0.62045656705172	7.00600492950578e-05	-0.288856941641178	0.0923892013504586	7.00600492950578e-05	-0.301523828472949	0.0783599087108774
UGT1A2P	darkturquoise	0.619586783175121	7.22037548552424e-05	-0.241375813869937	0.162446156256794	7.22037548552424e-05	-0.0698790022799917	0.689978638776779
SPTLC3	darkturquoise	0.619240270191619	7.30741190647104e-05	-0.243868465095972	0.158018507168543	7.30741190647104e-05	-0.277721108492244	0.106244252795613
COL5A3	darkturquoise	0.61702432320112	7.88672064133668e-05	-0.251646270385673	0.144764041349554	7.88672064133668e-05	-0.313051256931885	0.0670845527357994
AK7	darkturquoise	0.608495216849246	0.000105225135785595	-0.124877720972028	0.47475663214589	0.000105225135785595	-0.133664939909324	0.44397481123044
IRF8	darkturquoise	0.606721768531839	0.000111610989173986	-0.471736507172476	0.00422519391667726	0.000111610989173986	-0.424404078665508	0.0110530368915647
CFTRP3	darkturquoise	0.597735555965181	0.000149641641582977	-0.363293457767838	0.0319435265514809	0.000149641641582977	-0.464294361508678	0.00495911430056097
PLBD1-AS1	darkturquoise	0.597496934111744	0.0001507934187067	-0.349556774674053	0.0395573122056404	0.0001507934187067	-0.315290269783748	0.0650502216299894
DNAAF11	darkturquoise	0.596513585040083	0.000155624190929593	-0.405419703993441	0.0156850079865144	0.000155624190929593	-0.356270035125826	0.0356710381689052
TNFAIP8L3	darkturquoise	0.590634347563633	0.00018751412930785	-0.307762797336898	0.0720878702644074	0.00018751412930785	-0.318112904360276	0.0625551177860941
UGT1A6	darkturquoise	0.58660000296233	0.000212661642803531	-0.271093207377553	0.115204875635261	0.000212661642803531	-0.120303643022182	0.491210625226067
ADAMTSL1	darkturquoise	0.58658799024755	0.00021274082155894	-0.297005800924981	0.0831603309164327	0.00021274082155894	-0.228850293420653	0.18604982390271
FZD7	darkturquoise	0.584432652031278	0.000227381533127358	-0.0153368057400163	0.930318937119627	0.000227381533127358	-0.148374255599137	0.394970703113164
ABCC6P1	darkturquoise	0.584337476646842	0.000228048319020996	-0.361129268828125	0.033056519968667	0.000228048319020996	-0.203028340477058	0.242104876173367
C17orf113	darkturquoise	0.58405479204835	0.000230039090175302	-0.0980690755857116	0.575160496072393	0.000230039090175302	-0.191733269221923	0.269857745474609
PSORS1C3	darkturquoise	0.583746563727049	0.000232227445643585	-0.205794804620064	0.23561082061106	0.000232227445643585	-0.114600932744089	0.512126164502164
LINC00501	darkturquoise	0.581182074380838	0.000251168862048073	-0.284596031823068	0.0975170327256002	0.000251168862048073	-0.049774265505457	0.776448544344795
MEP1B	darkturquoise	0.576777286517355	0.000286944648387503	-0.205426096137354	0.236469475666468	0.000286944648387503	-0.239128361190741	0.166514168853904
TBX3	darkturquoise	0.576632448544904	0.000288194597068576	-0.244419362721296	0.157051834699686	0.000288194597068576	-0.256052667107852	0.13762538705525
ALPI	darkturquoise	0.574252160022691	0.000309444571518497	0.0164016986527265	0.925493715277994	0.000309444571518497	-0.0583293330963255	0.739261001018872
BIN2P1	darkturquoise	0.572081701725222	0.000330028118904382	-0.0654990405881306	0.7085333751481	0.000330028118904382	-0.167893938060706	0.335012116347455
MGST1	darkturquoise	0.568855199218319	0.000362885148450484	-0.329131868563624	0.0535288804172721	0.000362885148450484	-0.414282422265659	0.0133525071713262
LINC00173	darkturquoise	0.563213914120394	0.00042739021557222	-0.237355525993875	0.169774239204284	0.00042739021557222	-0.268797970771079	0.118436450970075
LINC02532	darkturquoise	0.563058491224917	0.000429303313833598	-0.221326017651162	0.201339379762971	0.000429303313833598	-0.0562516245007477	0.748242714382655
ABCC13	darkturquoise	0.556704203848467	0.000514344393052571	-0.404995150908651	0.0158048150931407	0.000514344393052571	-0.412197301499037	0.0138731485893072
UGT1A5	darkturquoise	0.556630523526244	0.000515412475092313	-0.17754750132994	0.307551277857326	0.000515412475092313	-0.0192220627482886	0.912727206044657
DNAH17-AS1	darkturquoise	0.553758073304828	0.000558618291246251	-0.112280337749551	0.520762224387058	0.000558618291246251	-0.199539062535838	0.250465441135162
MYLK	darkturquoise	0.552703279907676	0.00057527290846903	-0.160484799366745	0.357077297014679	0.00057527290846903	0.00677974333046508	0.969166874758169
XPNPEP2	darkturquoise	0.548139119474885	0.000652527346716539	-0.223023216553198	0.197816650391333	0.000652527346716539	-0.117110168558223	0.502868948885841
DENND3-AS1	darkturquoise	0.547183898358936	0.00066981286294238	-0.0540529807856326	0.757782809058794	0.00066981286294238	-0.24691031255006	0.152734241263577
PYCARD-AS1	darkturquoise	0.546467788509516	0.000683036268964037	-0.473981986271952	0.00402307604341898	0.000683036268964037	-0.536318372327921	0.000896948742608521
AKR7A3	darkturquoise	0.541700211759325	0.00077712163295853	-0.365678106922999	0.030752816524554	0.00077712163295853	-0.361594749557076	0.0328145009813516
FBXO36	darkturquoise	0.540236960051143	0.000808210588452871	-0.0448977446868145	0.797872747872464	0.000808210588452871	-0.0504336118454805	0.773563844708405
MROH2A	darkturquoise	0.536361122850596	0.000895935999155234	-0.165700179363536	0.341456192569818	0.000895935999155234	-0.0585880382127208	0.738144990105414
PKLR	darkturquoise	0.536330559091842	0.000896659939871845	-0.22030349804355	0.203482674752396	0.000896659939871845	-0.0477919749951307	0.785138825933468
ATOH8	darkturquoise	0.53464118878588	0.000937487163308965	-0.0291800220837124	0.867844472948176	0.000937487163308965	-0.240155327527093	0.164646336589138
CAPN13	darkturquoise	0.526380910737893	0.00116167507384416	-0.221220362430554	0.201560112433178	0.00116167507384416	-0.262050341279105	0.128329254732154
SI	darkturquoise	0.520798311268609	0.00133874571962825	-0.224243788303615	0.195309949852476	0.00133874571962825	-0.178685745407332	0.304409906827485
FGFR3	darkturquoise	0.519920933990119	0.00136863129157901	0.0796975748831547	0.649038152409685	0.00136863129157901	0.0260360596808804	0.88197787004026
ABCC6	darkturquoise	0.515191319718254	0.00154005345865458	-0.353414282064441	0.037284439017478	0.00154005345865458	-0.223457426184481	0.196922350682463
EHHADH	darkturquoise	0.512236783837403	0.00165645545411071	-0.263639118926972	0.125946602120086	0.00165645545411071	-0.212672086487633	0.219979732606929
ULK4	darkturquoise	0.510103311570957	0.00174523832518314	-0.507552429135322	0.00185684257938312	0.00174523832518314	-0.232564581627168	0.178812021227901
SLC39A2	darkturquoise	0.508780174430842	0.00180237067735013	-0.392445601409215	0.0197089121435767	0.00180237067735013	-0.313497739216773	0.0666749512120954
CA2	darkturquoise	0.507976152295789	0.00183788238906995	-0.0897254209069116	0.608244737979352	0.00183788238906995	-0.128105371504705	0.463322214341117
SMIM32	darkturquoise	0.503641471687727	0.00204008951408725	-0.186094710384017	0.284460870059645	0.00204008951408725	-0.107255115848544	0.539705387360375
EDN3	darkturquoise	0.50272540401945	0.00208522990138304	-0.0444703924469751	0.799757434679907	0.00208522990138304	-0.143668536106224	0.410297252201723
CLCN1	darkturquoise	0.501830896608912	0.00213014796513578	-0.0309207869503907	0.860036031622565	0.00213014796513578	0.0300298101917897	0.864031047986295
OVOL2	darkturquoise	0.500694205642248	0.00218844575129447	-0.0311793518018618	0.85887729749437	0.00218844575129447	-0.171334560449791	0.32505708063046
LINC01842	darkturquoise	0.500671266088008	0.00218963646448903	-0.246236613695192	0.153893378129767	0.00218963646448903	-0.236699188766901	0.170992675532889
MDS2	darkturquoise	0.490925897747793	0.00274965022559122	0.128706517486796	0.461208864213716	0.00274965022559122	-0.00901366187451161	0.959014861318043
AKR7L	darkturquoise	0.490922014329398	0.00274989615642846	-0.381359999611496	0.0237960325105959	0.00274989615642846	-0.338126471388233	0.0469573685361392
PPP1R3G	darkturquoise	0.490110417551438	0.00280171543041276	-0.299047350238319	0.0809637968702192	0.00280171543041276	-0.155953582391471	0.370991579351661
CWH43	darkturquoise	0.489243455939108	0.00285800653976596	-0.228155007254493	0.187427301344881	0.00285800653976596	-0.256158747994338	0.137456780477569
GDPD1	darkturquoise	0.488996486440879	0.00287422107945072	-0.119735308021622	0.4932752472918	0.00287422107945072	-0.246364820286986	0.153672301687519
ATP5PDP1	darkturquoise	0.48775352078156	0.00295704764428674	-0.136745318835076	0.433447570695243	0.00295704764428674	-0.240197257729323	0.164570395558015
SNX29P1	darkturquoise	0.477264065215791	0.00374272000651825	-0.327645653976441	0.0546819651237578	0.00374272000651825	-0.18994743315114	0.27442872697914
CHN2	darkturquoise	0.476897238763479	0.00377318997989493	-0.266835533139988	0.121252812637873	0.00377318997989493	-0.239662966247661	0.165539949972387
EXOC3L4	darkturquoise	0.470469094742769	0.00434310518067287	-0.308493465840705	0.0713797519378403	0.00434310518067287	-0.224536426651786	0.194712271481368
LINC02593	darkturquoise	0.469013748804135	0.00448199759625879	-0.129368652466602	0.45888706349384	0.00448199759625879	-0.386063764389737	0.0219835741332868
B3GALT1	darkturquoise	0.46417428781812	0.00497180338062578	-0.192368517664258	0.268243860791036	0.00497180338062578	-0.176351529203193	0.310873932681118
OLFML3	darkturquoise	0.459450843798187	0.00549367854093514	0.00604304521240445	0.972515911929161	0.00549367854093514	0.151455723992592	0.385115881316369
PRSS35	darkturquoise	0.457922826517503	0.00567229108924974	-0.0647954000737852	0.711529965516455	0.00567229108924974	0.0904300677981952	0.605419623587967
UGT1A4	darkturquoise	0.454385492318972	0.00610503530031212	-0.131233225643214	0.452382565937109	0.00610503530031212	0.042602631818342	0.808007463887687
SMPDL3B	darkturquoise	0.45329438363673	0.00624410970273656	-0.217930423416502	0.208517756068077	0.00624410970273656	-0.383782069680162	0.0228479121529925
CECR2	darkturquoise	0.45292352137498	0.00629199531913142	-0.0703829814486184	0.687854758801786	0.00629199531913142	-0.10975257499082	0.530249941505405
GPD1	darkturquoise	0.442704139386095	0.00774131578978614	-0.312217115273892	0.067855081000853	0.00774131578978614	-0.136119751256913	0.435574242530891
PDIA2	darkturquoise	0.437963463233034	0.00850501217738297	-0.309038368456933	0.0708552138081884	0.00850501217738297	-0.343618263426551	0.0432743133772736
SAMD11	darkturquoise	0.426695129502296	0.0105819488820118	-0.132761421866755	0.447088783412816	0.0105819488820118	-0.311431364233253	0.0685872411006733
CLMP	darkturquoise	0.419078162336587	0.0122172105505275	-0.0273603540039814	0.876019999712884	0.0122172105505275	-0.164392986352967	0.345331737515187
ARHGDIG	darkturquoise	0.412610292004973	0.0137686922383483	-0.311190973618855	0.0688124685969607	0.0137686922383483	-0.341534768772867	0.0446431881580994
C7orf31	darkturquoise	0.411593634687861	0.0140270315475021	-0.314464454044594	0.0657948194942135	0.0140270315475021	-0.244000780408595	0.157785939364549
SMPDL3A	darkturquoise	0.411057598694535	0.0141648758875126	-0.0400389405843988	0.819364533479795	0.0141648758875126	-0.0322004133134734	0.854304360675908
FCAMR	darkturquoise	0.403621215844477	0.0161978059794119	-0.355003042056572	0.0363796927891908	0.0161978059794119	-0.343971052757514	0.0430459115841222
SCN1A-AS1	darkturquoise	0.392740116104785	0.0196088597391149	-0.00250811805709063	0.988591165388612	0.0196088597391149	0.230078407313102	0.183634190038649
PARM1	darkturquoise	0.386563711865113	0.0217978555486519	-0.306260106546724	0.0735614184973487	0.0217978555486519	-0.305907981057436	0.073910088035535
GDF10	darkturquoise	0.37865519783759	0.0248930489545853	-0.00590840743096447	0.973128028275721	0.0248930489545853	-0.0791203589660588	0.651418626064688
KIAA0319	darkturquoise	0.377050342575262	0.0255634543866064	-0.0151411546817659	0.931205738121982	0.0255634543866064	-0.178261866498187	0.305577361802
SULT1C4	darkturquoise	0.363948590681435	0.0316127115270132	-0.222320023076484	0.199270953461286	0.0316127115270132	-0.0839410414167585	0.631643941543057
AKR1C5P	darkturquoise	0.361336956168405	0.0329483570265672	-0.11062266969884	0.526974699145648	0.0329483570265672	-0.118976442108144	0.496038915929875
PDE11A	darkturquoise	0.360438940945865	0.0334181247515499	-0.317826984681778	0.0628043713614478	0.0334181247515499	-0.267959809777857	0.119633278352614
KCNJ8	darkturquoise	0.358286473504487	0.0345663871993082	0.218942303784305	0.206360367283679	0.0345663871993082	0.197209857315514	0.25615212614091
UGT1A3	darkturquoise	0.35480949964997	0.0364889451347766	-0.064848355563422	0.711304295624642	0.0364889451347766	0.138816833153199	0.426446309731166
ECEL1	darkturquoise	0.345859370186972	0.0418398442197635	-0.0483088637470557	0.782870297264593	0.0418398442197635	-0.174867340978844	0.315028592593443
KIT	darkturquoise	0.331524071982316	0.0517136222339414	-0.0528250100477633	0.763126528623525	0.0517136222339414	-0.119218781591619	0.495155498820235
ACRP1	darkturquoise	0.331289012084845	0.0518897851953079	-0.358182238714896	0.0346227981427674	0.0518897851953079	-0.300951308570978	0.0789560285547259
ATP5PDP3	darkturquoise	0.314906865837163	0.0653950897756281	-0.0670947372239383	0.701753773188836	0.0653950897756281	-0.0579549163963575	0.740877099848153
RARB	darkturquoise	0.304190614468479	0.0756290973374164	-0.00318951048749965	0.985491963720605	0.0756290973374164	-0.056882904935384	0.745510247032528
ACR	darkturquoise	0.290269419613286	0.090735730808058	-0.25425719958954	0.140502241151999	0.090735730808058	-0.138426856082355	0.427759518044651
FGL2	darkturquoise	0.193868219035166	0.264458916704147	-0.0296779494905676	0.865609661844332	0.264458916704147	0.0298744413580503	0.864728042756373
