# Supplementary material for: Impact of treatment history on drug resistance of metastatic colorectal cancer organoids
Source: iScience. 2025 Oct 17;28(11):113801. doi: 10.1016/j.isci.2025.113801 (PMC12636388; doi:10.1016/j.isci.2025.113801)
Supplement: Table S10. Hallmark enrichment table for the modules: black, brown, darkgrey, and darkturquoise [file mmc9.xlsx]

## Sheet: Table S10
Selected Modules Hallmark Enrichment
Module	Description	GeneRatio	BgRatio	RichFactor	FoldEnrichment	zScore	pvalue	p.adjust	qvalue	geneID	Count
Black	HALLMARK_WNT_BETA_CATENIN_SIGNALING	4/56	42/4383	0.0952380952380952	7.45408163265306	4.78080421781257	0.00186553204710292	0.0344926393627785	0.0332823713149617	27121/51176/5727/8313	4
Black	HALLMARK_PEROXISOME	6/56	104/4383	0.0576923076923077	4.5154532967033	4.12727694555141	0.00191625774237658	0.0344926393627785	0.0332823713149617	8856/5243/2053/5244/2172/10512	6
Brown	HALLMARK_EPITHELIAL_MESENCHYMAL_TRANSITION	21/133	200/4383	105	3.46026315789474	6.29970438801387	4.02142704680042e-07	1.76942790059218e-05	1.60857081872017e-05	3486/22943/11167/5654/3956/7040/3576/627/1292/3491/1296/5352/4148/1277/1303/10398/9244/2014/10486/10272/871	21
Brown	HALLMARK_HYPOXIA	15/133	200/4383	75	2.47161654135338	3.76819412723749	0.000939110069666219	0.0206604215326568	0.0187822013933244	3486/857/2113/7162/112464/3491/1466/284119/9590/2908/5155/133/5236/9435/901	15
Brown	HALLMARK_KRAS_SIGNALING_UP	14/133	200/4383	0.07	2.30684210526316	3.34627575044142	0.00268566328668092	0.0393897282046535	0.0358088438224123	3486/2982/220/9734/5327/2113/3575/3689/51704/25907/3800/7035/9590/131566	14
Brown	HALLMARK_INFLAMMATORY_RESPONSE	13/133	200/4383	65	2.14206766917293	2.92435737364536	0.00711400071249503	0.0782540078374453	0.0711400071249503	7162/3575/3576/2769/3383/7097/558/2014/133/131566/9435/1435/2015	13
Darkgrey	HALLMARK_IL6_JAK_STAT3_SIGNALING	6/34	87/4383	0.0689655172413793	8.89046653144016	6.57220517916774	4.42705065114861e-05	0.00132811519534458	0.00116501332924964	2/6373/94/3553/8651/960	6
Darkgrey	HALLMARK_APOPTOSIS	6/34	161/4383	0.0372670807453416	4.8041651443186	4.34804596812459	0.00128021326760069	0.0192031990140104	0.0168449114157986	894/10410/3552/3553/960/3958	6
Darkturquoise	HALLMARK_XENOBIOTIC_METABOLISM	6/31	200/4383	0.03	4.24161290322581	3.96008773839394	0.00236688505853813	0.0615390115219914	0.0573035329961863	760/84913/1646/3394/8644/316	6
