# Supplementary material for: Impact of treatment history on drug resistance of metastatic colorectal cancer organoids
Source: iScience. 2025 Oct 17;28(11):113801. doi: 10.1016/j.isci.2025.113801 (PMC12636388; doi:10.1016/j.isci.2025.113801)
Supplement: Table S11. KEGG enrichment table for the modules: black, brown, darkgrey, and darkturquoise [file mmc10.xlsx]

## Sheet: Table S11
Selected Modules KEGG Enrichment
Module	category	subcategory	ID	Description	GeneRatio	BgRatio	RichFactor	FoldEnrichment	zScore	pvalue	p.adjust	qvalue	geneID	Count
Black	Organismal Systems	Digestive system	hsa04976	Bile secretion	7/117	90/8542	0.0777777777777778	5.67844254510921	5.25781314602735	0.000220859455471277	0.0485890802036809	0.0471941783796518	79799/6550/1244/123264/5243/5244/10998	7
Brown	Human Diseases	Cardiovascular disease	hsa05418	Fluid shear stress and atherosclerosis	12/181	141/8542	0.0851063829787234	4.01645703538263	5.31380660737463	4.19966226946367e-05	0.0109611185233002	0.00994656853294027	857/5327/59341/858/2947/3383/5154/5600/5293/5155/3674/5881	12
Brown	Environmental Information Processing	Signal transduction	hsa04015	Rap1 signaling pathway	14/181	212/8542	0.0660377358490566	3.11654331283227	4.59131539029238	0.000157076122990362	0.0204984340502423	0.0186011198278061	3689/284/22808/2902/5028/5154/5600/5293/5155/6494/3674/1435/5881/7423	14
Brown	Human Diseases	Infectious disease: parasitic	hsa05146	Amoebiasis	9/181	103/8542	0.087378640776699	4.12369253875449	4.69251787672074	0.000319803080279856	0.0266402405646685	0.0241744469733834	7040/3576/3689/2769/1286/7097/5293/1277/338382	9
Brown	Organismal Systems	Endocrine system	hsa04926	Relaxin signaling pathway	10/181	130/8542	0.0769230769230769	3.63025924351891	4.44616050268541	0.000421405176614532	0.0266402405646685	0.0241744469733834	7040/2769/1286/5600/5293/2784/1277/2788/10681/7423	10
Brown	Environmental Information Processing	Signal transduction	hsa04014	Ras signaling pathway	14/181	238/8542	0.0588235294117647	2.77608059798505	4.08857543488058	0.000515717339130042	0.0266402405646685	0.0241744469733834	2113/284/627/22808/2902/5154/5293/2784/5155/2788/1435/5881/10681/7423	14
Brown	Environmental Information Processing	Signal transduction	hsa04010	MAPK signaling pathway	16/181	300/8542	0.0533333333333333	2.51697974217311	3.93539781493776	0.000612419323325713	0.0266402405646685	0.0241744469733834	7040/284/627/22808/5154/5600/781/785/1850/5155/1435/7786/3164/5881/3305/7423	16
Brown	Cellular Processes	Cellular community - eukaryotes	hsa04510	Focal adhesion	12/181	203/8542	0.0591133004926108	2.78975587186675	3.79707665414716	0.00123920833195907	0.038095939564799	0.0345698181168775	857/858/1292/5154/1286/5293/1277/10398/5155/3674/5881/7423	12
Brown	Human Diseases	Cancer: overview	hsa05205	Proteoglycans in cancer	12/181	204/8542	0.0588235294117647	2.77608059798505	3.77755977320221	0.00129275297467674	0.038095939564799	0.0345698181168775	857/7040/858/22808/7291/7477/7097/5600/5293/1277/10855/7480	12
Brown	Human Diseases	Endocrine and metabolic disease	hsa04933	AGE-RAGE signaling pathway in diabetic complications	8/181	101/8542	0.0792079207920792	3.73808872599967	4.07263782474117	0.00131365308844135	0.038095939564799	0.0345698181168775	7040/3576/3383/1286/5600/5293/1277/7423	8
Brown	Environmental Information Processing	Signal transduction	hsa04151	PI3K-Akt signaling pathway	17/181	362/8542	0.0469613259668508	2.21626323982784	3.47912274376492	0.00170157922860751	0.044411217866656	0.0403005606775463	3575/284/627/1292/5154/1286/7097/5293/2784/1277/5155/2788/3674/1435/3164/10681/7423	17
Brown	Metabolism	Glycan biosynthesis and metabolism	hsa00533	Glycosaminoglycan biosynthesis - keratan sulfate	3/181	14/8542	0.214285714285714	10.112865035517	5.02064942283737	0.00286729478023392	0.0680330852400957	0.0617360120146059	93010/4166/9435	3
Brown	NA	NA	hsa04820	Cytoskeleton in muscle cells	12/181	232/8542	0.0517241379310345	2.44103638788341	3.27403233751162	0.00377453360627081	0.0737992271842117	0.0669684457207002	8910/27063/7138/752/1292/1286/1466/7111/1277/84467/10398/3674	12
Brown	Human Diseases	Immune disease	hsa05323	Rheumatoid arthritis	7/181	95/8542	0.0736842105263158	3.47740622273917	3.57250064870448	0.00393466440172252	0.0737992271842117	0.0669684457207002	7040/3576/3689/284/3383/7097/1435	7
Brown	Human Diseases	Infectious disease: parasitic	hsa05144	Malaria	5/181	50/8542	0.1	4.71933701657459	3.88070007043595	0.00395857923593473	0.0737992271842117	0.0669684457207002	7040/3576/3689/3383/7097	5
Brown	Organismal Systems	Environmental adaptation	hsa04713	Circadian entrainment	7/181	97/8542	0.0721649484536082	3.4057071253631	3.50585000609506	0.00441582791422032	0.0768354057074336	0.069723598645584	2982/2902/2784/2788/5187/6261/10681	7
Brown	Organismal Systems	Development and regeneration	hsa04360	Axon guidance	10/181	184/8542	0.0543478260869565	2.56485707422532	3.15716254770799	0.00567427557610953	0.0925616203352867	0.0839942108305687	6091/3897/10501/5293/27289/56896/8482/10398/56963/5881	10
Brown	Human Diseases	Infectious disease: bacterial	hsa05134	Legionellosis	5/181	56/8542	0.0892857142857143	4.21369376479874	3.5498624602667	0.00644633078946221	0.0989701374146846	0.0898095620822909	1917/3576/3689/7097/3305	5
Darkgrey	Metabolism	Amino acid metabolism	hsa00330	Arginine and proline metabolism	4/54	50/8542	0.08	12.6548148148148	6.59225414799127	0.00026485476123612	0.0413173427528348	0.0376372555440802	219/4128/548596/1159	4
Darkgrey	Metabolism	Glycan biosynthesis and metabolism	hsa00512	Mucin type O-glycan biosynthesis	3/54	36/8542	0.0833333333333333	13.1820987654321	5.8419687940737	0.00147136401686994	0.0888599184697316	0.0809452698610916	55808/26290/8693	3
Darkgrey	Metabolism	Energy metabolism	hsa00920	Sulfur metabolism	2/54	10/8542	0.2	31.637037037037	7.73160918985542	0.00170884458595638	0.0888599184697316	0.0809452698610916	58472/9060	2
Darkturquoise	Metabolism	Lipid metabolism	hsa00140	Steroid hormone biosynthesis	14/63	63/8542	0.222222222222222	30.1305114638448	20.0031496939873	8.58986910220781e-18	1.07373363777598e-15	8.95154780124814e-16	54658/54575/54578/54576/54577/54600/54657/54579/1646/3291/1645/1109/54659/8644	14
Darkturquoise	Metabolism	Carbohydrate metabolism	hsa00040	Pentose and glucuronate interconversions	11/63	36/8542	0.305555555555556	41.4294532627866	20.9526398238524	7.31272115837867e-16	4.57045072398667e-14	3.81031260357626e-14	57016/441282/54658/54575/54578/54576/54577/54600/54657/54579/54659	11
Darkturquoise	Metabolism	Xenobiotics biodegradation and metabolism	hsa00980	Metabolism of xenobiotics by cytochrome P450	13/63	79/8542	0.164556962025316	22.3118344384167	16.4030469101057	9.38569082075488e-15	3.91070450864787e-13	3.2602926008938e-13	54658/54575/54578/54576/54577/54600/54657/54579/1645/54659/22977/4257/246181	13
Darkturquoise	Metabolism	Carbohydrate metabolism	hsa00053	Ascorbate and aldarate metabolism	9/63	30/8542	0.3	40.6761904761905	18.7640725934477	4.52010828556532e-13	1.41253383923916e-11	1.17760715860781e-11	54658/54575/54578/54576/54577/54600/54657/54579/54659	9
Darkturquoise	Human Diseases	Cancer: overview	hsa05204	Chemical carcinogenesis - DNA adducts	11/63	71/8542	0.154929577464789	21.0064833445115	14.5909949922027	2.56014177448928e-12	6.40035443622320e-11	5.33587443525135e-11	54658/54575/54578/54576/54577/54600/54657/54579/1646/54659/4257	11
Darkturquoise	Metabolism	Xenobiotics biodegradation and metabolism	hsa00982	Drug metabolism - cytochrome P450	11/63	73/8542	0.150684931506849	20.4309632528811	14.3711662051084	3.51812251156784e-12	7.32942189909966e-11	6.11042330956519e-11	54658/54575/54578/54576/54577/54600/54657/54579/54659/4257/316	11
Darkturquoise	Metabolism	Metabolism of cofactors and vitamins	hsa00860	Porphyrin metabolism	9/63	46/8542	0.195652173913043	26.527950310559	14.9637322222211	3.17630029280298e-11	5.67196480857676e-10	4.72862750357136e-10	54658/54575/54578/54576/54577/54600/54657/54579/54659	9
Darkturquoise	Metabolism	Metabolism of cofactors and vitamins	hsa00830	Retinol metabolism	10/63	68/8542	0.147058823529412	19.9393090569561	13.5153306654191	4.71668398506867e-11	7.36981872666979e-10	6.14410150686577e-10	54658/54575/54578/54576/54577/54600/54657/54579/54659/316	10
Darkturquoise	Metabolism	Xenobiotics biodegradation and metabolism	hsa00983	Drug metabolism - other enzymes	10/63	81/8542	0.123456790123457	16.7391730354693	12.2677774814178	2.83012745866375e-10	3.93073258147743e-09	3.27698968897908e-09	54658/54575/54578/54576/54577/54600/54657/54579/54659/4257	10
Darkturquoise	Organismal Systems	Digestive system	hsa04976	Bile secretion	10/63	90/8542	0.111111111111111	15.0652557319224	11.5622261963131	8.18902121868407e-10	1.02362765233551e-08	8.53382211210235e-09	760/54658/54575/54578/54576/54577/54600/54657/54579/54659	10
Darkturquoise	Metabolism	Global and overview maps	hsa01240	Biosynthesis of cofactors	11/63	154/8542	0.0714285714285714	9.68480725623583	9.37440369944088	1.25718784429489e-08	1.42862255033511e-07	1.19102006301621e-07	54658/54575/54578/54576/54577/248/54600/54657/54579/122481/54659	11
Darkturquoise	Human Diseases	Cancer: overview	hsa05207	Chemical carcinogenesis - receptor activation	11/63	215/8542	0.0511627906976744	6.93702473237357	7.59969431327466	3.88293616530456e-07	4.04472517219225e-06	3.37202351197502e-06	54658/54575/54578/54576/54577/54600/54657/54852/54579/54659/4257	11
Darkturquoise	Metabolism	Metabolism of cofactors and vitamins	hsa00790	Folate biosynthesis	4/63	28/8542	0.142857142857143	19.3696145124717	8.39198218967764	4.81741805242289e-05	0.000463213274271432	0.000386173592866288	57016/441282/248/8644	4
Darkturquoise	Metabolism	Carbohydrate metabolism	hsa00052	Galactose metabolism	3/63	32/8542	0.09375	12.7113095238095	5.72094781748035	0.00162823446035948	0.014537807681781	0.012119940719969	57016/441282/6476	3
Darkturquoise	Metabolism	Metabolism of cofactors and vitamins	hsa00730	Thiamine metabolism	2/63	15/8542	0.133333333333333	18.0783068783069	5.70616898824684	0.00528429859890747	0.0440358216575623	0.0367119692134624	248/122481	2
Darkturquoise	Metabolism	Energy metabolism	hsa00910	Nitrogen metabolism	2/63	17/8542	0.117647058823529	15.9514472455649	5.31878968336449	0.00677984653084683	0.0529675510222409	0.0441582109574892	760/759	2
Darkturquoise	Metabolism	Lipid metabolism	hsa00561	Glycerolipid metabolism	3/63	65/8542	0.0461538461538462	6.25787545787546	3.66773711130652	0.0120704302933619	0.0851361023009414	0.070976624234048	57016/441282/80168	3
Darkturquoise	Organismal Systems	Excretory system	hsa04964	Proximal tubule bicarbonate reclamation	2/63	23/8542	0.0869565217391304	11.7902001380262	4.46633636326314	0.0122595987313356	0.0851361023009414	0.070976624234048	760/5105	2
